# Supplementary material for: A transcriptome-based protein network that identifies new therapeutic targets in colorectal cancer
Source: BMC Genomics. 2017 Sep 30;18:758. doi: 10.1186/s12864-017-4139-y (PMC5622428; doi:10.1186/s12864-017-4139-y)
Supplement: Supplementary file 11 — Raw quantitative-PCR data for each PCR array used in this study. Clinical data associated to CRC samples were indicated in the excel file. (XLSX 412 kb) [file 12864_2017_4139_MOESM11_ESM.xlsx]

## Sheet: Clinical data
0. Additional informations according to clinical data available for samples used in this study
Tumor Number	Paired Normal Tissue (NT)	Sex	Age range of patient	Tumor Location	Stage Grading
16 CRC	no	M	70-80	Colon	II
48 CRC	no	M	40-50	Colon	III
63 CRC	no	F	80-90	Colon	II
94 CRC	no	F	50-60	Colon	II
104 CRC	no	M	70-80	Colon	I
115 CRC	yes	M	80-90	Colon	IV
117 CRC	yes	M	40-50	Colon	III
121 CRC	yes	M	40-50	Rectum	III
123 CRC	yes	M	50-60	colon	III
132 CRC	yes	F	90-100	Colon	II
133 CRC	no	F	90-100	Colon	III
134 CRC	yes	M	80-90	colon	III
135 CRC	yes	M	70-80	colon	II
136 CRC	yes	M	70-80	Colon	III
148 CRC	no	M	80-90	Colon	III
334 CRC	yes	F	50-60	Colon	II
419 CRC	no	M	70-80	Colon	II
424 CRC	no	F	60-70	Rectum	III
548 CRC	no	M	80-90	Colon	II
706 CRC	no	F	80-90	Colon	IV
708 CRC	no	M	50-60	Rectum	IV
718 CRC	no	M	60-70	Colon	III
734 CRC	no	F	70-80	Colon	I
740 CRC	no	F	60-70	Colon	II
742 CRC	no	F	80-90	Colon	III
772 CRC	no	F	80-90	Colon	I
798 CRC	no	F	60-70	Colon	IV
831 CRC	no	M	60-70	Colon	IV
834 CRC	no	M	60-70	Colon	III
836 CRC	no	M	90-100	Colon	II
853 CRC	no	F	50-60	Colon	II
876 CRC	no	M	50-60	Rectum	II
937 CRC	no	M	60-70	Rectum	III
963 CRC	no	F	50-60	Colon	III
977 CRC	no	F	80-90	Colon	I
995 CRC	no	F	70-80	Rectum	II
1010 CRC	no	M	70-80	Rectum	II
1030 CRC	no	M	70-80		I
1057 CRC	no	M	80-90	Colon	II
1067 CRC	no	F	50-60	Colon	III
1092 CRC	no	M	80-90	Rectum	II
1100 CRC	no	M	70-80	Colon	III
1102 CRC	no	F	60-70	Colon	II
1146 CRC	no	F	70-80	Rectum	II
1151 CRC	no	F	70-80	Colon	I
1159 CRC	no	F	70-80	Rectum	II
1171 CRC	no	M	80-90	Colon	II
1198 CRC	no	F	50-60	Colon	II
1204 CRC	no	M	60-70	Colon	IV
1211 CRC	yes	F	70-80	Rectum	II
1229 CRC	no	M	60-70	Rectum	III
1233 CRC	no	M	70-80	Colon	III
1234 CRC	no	M	80-90	Colon	IV
1242 CRC	no	M	60-70	Rectum	I
1244 CRC	no	F	70-80	Rectum	III
1252 CRC	yes	F	70-80	Colon	IV
1277 CRC	yes	M	70-80	Colon	I
1289 CRC	no	M	30-40	Rectum	III
1324 CRC	no	M	50-60	Rectum	I
1325 CRC	no	F	40-50	Rectum	I
1328 CRC	no	M	80-90	Colon	II
1339 CRC	yes	F	70-80	Colon	III
1343 CRC	no	F	60-70	Rectum	II
1359 CRC	no	M	80-90	Colon	I
1360 CRC	no	F	50-60	Colon	IV
1365 CRC	no	F	70-80	Colon	III
1366 CRC	no	M	60-70	Colon	0
1387 CRC	yes	M	70-80	Colon	I
1388 CRC	no	M	80-90	Colon	III
1402 CRC	no	M	70-80	Rectum	IV
1422 CRC	yes	M	80-90	Colon	I
1512 CRC	no	F	50-60	Rectum	I
1573 CRC	no	M	40-50	Rectum	IV
1615 CRC	no	F	50-60	Colon	IV
1628 CRC	no	M	40-50	Colon	IV
1647 CRC	no	M	60-70	Colon	IV
1664 CRC	no	M	40-50	Colon	II
1676 CRC	no	M	20-30	Colon	IV
1701 CRC	no	F	80-90	Colon	III
1702 CRC	no	M	70-80	Colon	III
1732 CRC	yes	F	80-90	Colon	III
1739 CRC	no	M	50-60	Colon	II
1760 CRC	no	M	70-80	Colon	I
1815 CRC	no	F	70-80	Colon	IV
1882 CRC	no	M	80-90	Colon	I
1885 CRC	yes	M	70-80	Colon	III
1944 CRC	no	M	70-80	Colon	III
1977 CRC	no	M	60-70	Colon	IV
1981 CRC	no	F	80-90	Colon	II
2052 CRC	no	F	70-80	Colon	II
2070 CRC	no	M	70-80	Colon	IV
2096 CRC	no	M	60-70	Colon	0
2151 CRC	no	M	60-70	Colon	II
2190 CRC	no	M	70-80	Colon	II
2204 CRC	no	F	40-50	Colon	IV
			#DIV/0!
			#DIV/0!

## Sheet: Apoptosis
1. Raw Ct values obtained from RT² Profiler PCR array (Qiagen) PAHS-012A (Apoptosis)
Gene Symbol	1252 NT	1422 NT	1211 NT	1277 NT	1339 NT	1387 NT	117 NT	132 NT	121 NT	123 NT	135 NT	134 NT	136 NT	334 NT	1732 NT	1885 NT	115 NT	116 NT	128 NT	1252 CRC	1422 CRC	1211 CRC	1277 CRC	1339 CRC	1387 CRC	117 CRC	132 CRC	121 CRC	123 CRC	133 CRC	134 CRC	135 CRC	136 CRC	334 CRC	1732 CRC	1885 CRC	1171 CRC	1229 CRC	1242 CRC	48 CRC	419 CRC	742 CRC	798 CRC	853 CRC	977 CRC	1030 CRC	1092 CRC	1100 CRC	1146 CRC
ABL1	25.08	27.06	25.83	25.03	26.87	24.92	25.05	24.51	24.21	24.3	24.31	24.74	25.04	26.18	24.52	24.54	24.32	25.34	23.25	23.62	27	24.75	25.38	24.07	26.69	26.24	23.64	24.24	25.06	21.85	25.53	23.94	23.98	24.75	23.97	24.45	25.03	22.08	26.39	23.09	23.76	24.54	22.96	24.32	25.37	24.52	26.76	25.5	24.99
AKT1	24.43	24.13	24.74	25	24.77	24.25	24.37	23.29	23.76	23.78	25.19	24.15	24.24	25.45	24.36	24.44	22.36	24.07	23.52	22.6	22.95	24.05	23.19	23.25	27.02	24.9	22.12	23.72	24.02	20.24	24.7	23.25	22.76	24.37	23.4	23.61	23.42	20.44	25.59	21.25	22.92	24.38	20.7	23.22	24.44	23.88	26.94	23.25	23.25
APAF1	24.52	24.17	26	25.9	26.05	25.83	26.34	25.17	25.06	25.12	26.71	25.77	25.86	25.51	27.3	25.17	23.88	25.83	24.8	24.14	23.6	25.67	25.93	24.63	27.98	26.81	24.88	25.16	25.19	22.32	25.95	24.81	25.02	25.17	25.23	24.76	24.92	22.07	26.96	23.29	25.06	25.39	22.43	24.96	26.26	25.44	28.22	26.34	24.52
BAD	25.85	26.5	27.05	26.55	27.54	26.64	26.37	25.21	25.1	25.54	25.42	25.53	25.87	27.71	26.84	25.93	25.17	26.38	24.96	25.76	25.87	26.97	26.87	25.99	28.5	26.22	24.89	26.1	26.63	22.74	26.38	25.33	25.86	26.82	26.93	26.69	26.56	24.11	27.81	25.27	25.35	28.09	24.04	26.16	27.74	26.82	30.21	27.62	25.98
BAG1	25.9	26.19	26.56	26.67	26.87	27.34	26.54	26.12	25.68	25.56	26.5	26.39	26.37	28.35	28.33	26.22	25.43	26.7	26.01	26.22	25.33	27.48	27.26	26.05	28.7	27.71	25.78	26.08	26.31	21.94	26.73	26.25	26.05	26.83	26.54	25.14	25.72	24.02	27.89	26.64	26.62	28.39	24.72	26.46	27.23	27.16	28.99	26.71	26.66
BAG3	24.28	24.94	25.11	25.17	25.74	24.55	25.12	24.4	24	23.77	24.72	24.64	25.47	26.14	24.18	24.48	23.19	24.17	24.19	22.57	22.96	24.38	22.03	23.9	26.1	24.64	23.54	23.99	23.52	21.02	24.6	23.82	24.13	24.9	24.38	21.95	23.38	22.16	26.28	22.33	23.66	24.5	22.06	23.03	24.73	24.39	27.39	25.26	23.6
BAG4	25.36	25.74	25.58	25.62	25.58	26.18	26.6	25.59	25.59	25.44	26.11	26.24	26.88	28.26	27	25.61	24.79	26.51	25.77	24.06	25.12	26.36	25.58	25.48	28.1	26.31	23.46	24.72	26.13	22.31	25.34	25.04	24.42	27.23	26.63	24.11	25.47	23.4	26.53	23.8	25.09	26.89	23.55	25.53	26.6	26.24	28.04	26.38	25.3
BAK1	24.02	25.1	24.86	24.96	25.2	25.29	25.54	24.48	24.73	24.4	24.38	24.35	25.25	24.87	27.16	24.61	23.56	25.6	24.23	23.66	24.65	25.56	25.04	24.39	26.6	25.86	24.28	24.93	25.33	21.8	24.63	24.09	24.7	25.6	25.27	24.02	24.69	23.44	26.04	24.07	24.59	26.35	21.77	24.02	25.32	25.32	28.07	25.14	24.14
BAX	23.17	23.91	24.25	24.42	24.59	24.53	24.15	23.21	23.21	23.32	23.35	23.57	23.71	24.74	26.01	23.84	22.88	24.09	22.7	21.93	22.14	22.43	22.81	22.72	24.68	23.95	22.33	23.28	23.87	19.89	23.52	23.44	21.58	23.81	23.51	23.22	23.36	20.63	25.1	22.15	22.51	23.32	20.17	22.58	23.36	23.79	26.1	24.88	22.8
BCL10	23.28	24.1	24.3	25.06	24.43	25.21	24.32	23.81	24.04	23.5	23.74	23.94	24.2	23.09	26.85	24.11	22.7	24.26	23.71	23.19	23.82	24.18	24.33	23.04	26.35	25.65	23.42	24.73	24.45	21.7	24.79	23.37	23.35	24.16	24.37	24.02	24.44	22.36	26.16	24.13	23.83	25.64	21.44	24.26	24.74	24.35	27.03	25.1	23.2
BCL2	25.5	25.89	26.53	26.95	27.36	26.51	26.87	26.93	26.54	25.68	27.19	27.39	27.25	28.92	28.05	26.57	25.62	27.21	25.11	26.48	26.71	27.87	28.13	27.72	29.17	28.48	27.75	27.57	27.85	25.12	27.84	29.37	29.13	28.72	30.19	27.12	28.93	25.37	28.78	28.15	28.7	29.51	26.66	29.18	28.48	28.54	31.59	29.04	26.8
BCL2A1	26.22	26.77	26.08	26.47	26.66	26.73	28.09	27.43	27.64	26.22	27.35	27.92	28.74	31.29	28.46	26.19	25.67	27.19	25.72	26.3	27.5	27.18	25.33	27.08	28.62	26.01	26.07	26.16	25.86	23.03	24.46	26.24	25.81	27.1	27.63	25.18	28.23	26.04	27.5	24.37	28.14	27.21	27.15	28.31	28.07	27.5	28.05	29.14	27.8
BCL2L1	25.11	27	26.44	26.53	26.31	26.44	26.32	25.38	25.35	25.37	25.52	25.44	25.68	26.09	26.81	25.38	24.51	26.05	24.76	23.41	25.13	24.53	23.76	23.69	26.13	26.24	22.98	24.62	24.3	21.36	25.3	23.12	23.59	23.5	23.74	25.15	24.39	21.09	26.65	23.57	22.99	24.35	21.45	23.13	26.03	24.84	27.61	24.6	24.47
BCL2L10	26.54	27.55	27.2	27.08	27.08	27.76	28.56	29.02	28.26	27.17	30.14	30.03	30.11	28.87	28.72	26.97	27.19	28.71	28.11	28.27	27.1	28.7	28.91	27.74	29.59	28.07	30.08	26.92	28.27	33.06	26.76	30.17	28.13	30.05	29.45	25.69	30.06	26.18	27.77	29.02	28.73	30.28	26.9	30.41	30.06	29.92	30.01	28.99	28.61
BCL2L11	26.39	27.41	27.2	27.27	27.17	27.73	28.36	28.84	27.99	27.12	28.15	28.36	28.47	28.34	28.98	27.09	27.07	28.35	27.1	27.08	27.72	28.59	28.08	27.15	29.16	27.98	28.21	26.94	28.06	25.01	26.97	27.51	27.83	29.07	28.69	26.16	27.62	26.02	28.2	26.63	27.57	29.38	26.44	28.08	28.99	28.81	30.63	28	27.47
BCL2L2	23.8	25.01	25.24	25.18	25.48	24.73	25.43	24.87	24.1	24.06	25.07	25.03	25.31	26.4	24	25.04	23.39	25.25	23.97	22.88	24.02	25.3	24.84	24.12	27.65	26.49	23.51	24.43	24.64	22.1	25.59	24.44	24.01	25.52	25.29	24.5	24.66	22.31	26.4	24.34	24.8	25.89	22.72	25.81	25.94	25.14	28.48	24.56	25.02
BCLAF1	24.02	24.38	25.27	25.42	25.58	25.23	24.95	24.14	24.22	23.87	24.39	24.87	25.11	28.08	25.38	25.27	23	24.86	23.42	22.43	23.75	24.12	24.12	23.88	26.16	25.67	23.02	24.41	24.05	21.08	25.23	24.04	23.72	25.14	24.74	24.17	24.31	20.92	26.3	23.27	23.55	25.37	21.35	23.74	25.13	24.84	27	25.32	24.1
BFAR	25.12	25.85	25.59	25.81	26.07	26.18	26.44	25.35	25.15	24.78	25.82	25.91	26.39	27.58	26.72	25.68	24.22	25.85	25.25	23.18	23.81	25.66	25.07	23.84	27.28	26.93	23.87	24.68	25.06	22.19	25.85	24.36	24.54	26.66	25.76	24.95	25.04	22.04	27.18	24.83	24.66	27.03	22.97	25.29	26.62	26.07	28.88	26.21	25.12
BID	25.68	26.18	26.14	26.31	26.47	26.58	27.04	26.6	26.11	25.51	27.96	26.73	26.67	29.69	27.46	26.48	25.16	26.61	25.56	24.29	24.78	25.37	25.38	25.46	27.49	26.63	25.1	25.31	25.74	23.25	26.06	25.36	24.92	26.56	26.32	25.33	26.29	22.95	27.24	25.82	25.32	27.44	23.8	25.89	26.67	26.22	29.24	27.05	26.31
BIK	28.1	28.23	28.85	29.09	28.57	29.13	30.03	31.26	31.03	29.86	31.25	32.79	32.03	32.73	31.02	29.79	29.3	30.43	30.92	29.44	28.34	29.3	30.23	29.03	29.68	29.32	30.08	29.43	30.47	27.08	29.79	30	29.66	31.4	31.29	28.74	30.16	28.46	29.04	28.07	32.14	31.26	28.19	29.7	29.06	30.2	33.6	31.56	29.56
NAIP	23.6	24.12	24.4	24.67	24.84	24.69	26.08	26.02	24.78	23.63	25.31	26.72	25.78	23.61	26.01	24.62	24.65	25.48	23.88	23.6	25.07	25.32	25.91	25.27	26.8	26.35	25.51	25.11	25.31	23.79	25.23	26.07	25.78	25.78	27.38	24.21	26	22.42	26.34	24.59	25.91	26.98	25.34	26.51	26.69	26.93	27.85	26.01	27.13
BIRC2	24.07	24.13	24.87	25.26	25.39	25.5	25.33	24.84	24.29	24.13	25.07	25.29	25.28	25.92	26.42	25.2	23.71	25.21	24.13	23.3	23.43	24.88	24.66	23.84	27.28	26.01	24	24.37	24.08	22.38	25.07	24.22	24.68	24.65	25.87	25.54	24.99	22.12	26.5	24.02	25.24	26.03	23.12	25.26	26.08	25.36	28.4	25.56	24.78
BIRC3	22.93	24.72	24.5	25.17	25.71	24.9	25.86	25.39	24.56	23.15	25.21	25	25.95	23.01	26.71	24.94	22.15	23.71	24.12	24.05	24.97	25.41	24.14	24.12	26.71	24.48	25.06	24.83	23.41	21.26	23.14	24	24.07	24.35	26.3	25.31	24.09	22.88	26.77	24.41	25.78	25.43	25.26	25.42	24.85	23.77	27.34	26.03	24.16
XIAP	23.5	24.79	24.79	25.82	25.83	25.56	25.06	24.4	23.78	23.48	24.34	24.35	24.44	24.59	26.19	24.8	23.22	24.94	23.39	22.21	24.09	24.71	24.77	23.49	26.45	26.37	23.68	24.42	24.1	22.29	25.03	24.02	23.84	24.13	23.97	24.35	24.04	21.63	26.33	23.19	23.58	25.23	21.38	24.01	25.4	24.48	26.77	24.44	24.06
BIRC6	26.8	28.34	27.32	27.7	28	28	29.12	28.95	28.35	27.75	29	29.25	29	29.2	28.69	27.22	27.06	28.75	28	27.79	27.48	28.22	28.75	27.72	30.02	28.95	27.65	27.82	28.55	25.9	27.65	28.42	28	28.12	28	26.74	28.35	25.66	28.29	27.19	27.48	29.02	25.64	28.04	29.59	29.23	30.35	28.61	27.93
BIRC8	25.79	26.95	26.54	27	27.15	27.64	29.02	30.18	28.86	27.29	32.85	32.58	31.69	33.5	29.22	26.95	27.53	28.83	30.12	28.44	26.24	29.02	28.81	27.48	28.91	27.41	32.03	27.22	28.07	30.76	27.07	31.7	31.4	30.25	31.12	26.2	30.42	27.44	27.51	30.06	31.43	33.32	29.54	31.05	31.62	31.27	32.37	30.86	30.1
BNIP1	25.68	26.41	26.04	26.18	26.53	26.95	27.37	26.82	27.01	26.2	28.32	27.33	27.77	30.38	27.64	26.37	25.62	27.19	26.36	25.59	25.78	26.64	26.77	26.52	28.12	27.11	26.07	26.28	26.99	23.52	26.16	26.07	26.5	27.68	27.68	25.42	26.85	24.26	26.86	25.81	26.45	28.08	25.13	26.55	28.08	27.4	29.98	27.58	26.84
BNIP2	24.23	24.94	25.48	25.62	25.99	25.26	25.92	25.51	24.72	24.08	26.2	25.62	25.72	26.34	24.69	25.05	24.04	25.34	23.8	23.25	24.9	25.29	24.55	24.11	27.16	25.95	25.19	25.17	24.19	22.9	25.41	25.19	24.82	25.54	25.14	24.62	25.33	21.27	26.97	22.96	25.01	25.58	23.24	25.19	26.32	25.25	26.75	25.62	25.17
BNIP3	24.69	25.45	25.33	25.43	25.11	25.74	27.06	26.56	26.39	25.72	27.88	27.45	27.83	30.21	25.82	26.03	25.46	26.62	25.82	25.7	25.79	25.25	25.65	26.16	27.57	26.75	23.44	26	26.53	25.17	25.63	23.81	24.57	26.11	27.71	25.14	27.77	23.34	26.92	27.12	24.63	26.69	23.53	27.25	28.88	24.71	28.24	27.97	28.47
BNIP3L	23.09	23.19	23.6	24.23	24.4	24.02	24.44	23.92	23.95	22.69	24.95	24.41	24.52	25.94	24.4	24.55	23.66	23.78	22.79	22.21	22.49	23.46	23.15	22.6	25.19	23.92	23.19	23.08	22.33	21.16	22.83	23.77	23.97	24.7	24.19	24.19	22.96	21.16	24.44	22.2	24.66	24.46	22.42	23.68	25	23.97	27.15	26.21	23.24
BRAF	25.85	26.44	26.47	26.57	26.8	27.26	28.07	27.8	26.88	26.7	27.51	28.03	28.09	29.51	28.27	26.71	26.4	27.9	26.8	25.71	26.43	27.49	27.81	27.04	29.11	28.02	27.08	26.57	27.14	24.21	27.24	27.31	27.71	27.95	28.3	26.1	28.66	24.89	27.56	25.34	27.35	28.37	26.19	28.36	29.21	27.93	29.92	28.01	28.5
NOD1	24.39	25.27	25.09	25.27	25.51	25.74	26.94	27.3	26.16	26.02	26.95	27.7	27.17	29.6	27.34	25.56	25.09	27.05	25.56	23.55	25.21	25.52	25.46	25.16	27.15	26.97	26.06	25.34	26.44	24.97	26.3	26.02	26.39	25.55	26.23	25.14	27.45	23.31	26.62	25.23	25.4	27.01	24.92	26.02	27.68	27.06	28.3	26.41	26.76
CARD6	26.11	26.49	26.01	26.28	26.04	26.71	28.69	28.88	28.01	27.2	29.03	29.51	29.58	36	28.54	26.63	27.06	28.31	27.41	26.39	26.24	26.76	27.71	26.71	28.73	27.95	28.45	26.45	28.41	25.12	26.54	27.61	28.48	29.02	29.38	25.65	27.98	25.44	27.5	27.59	28.21	29.54	25.08	29.28	28.21	28.82	31	28.79	28.03
CARD8	26.29	26.71	26.44	26.69	26.51	27.19	29.56	29.57	28.34	27.34	30.78	30.35	30.27	32.42	29.06	27.19	27.24	28.74	28.13	27.29	26.21	28.45	28.42	27.33	28.87	27.44	29.01	27.27	28.23	26.81	27.09	30.15	29.14	30.25	30.55	26.17	29.65	27.05	28.04	28.18	29.95	32.02	28.3	30.35	29.66	29.04	32.03	30.3	28.94
CASP1	23.53	24.38	24.21	24.13	24.09	24.89	24.89	25.55	24.54	23.07	24.89	24.32	26.09	27.9	26.7	24.53	21.99	24.6	23.79	23.25	24.65	23.41	25.15	25.32	26.22	25.38	24.25	24.18	24.42	22.63	23.83	24.22	24.29	26.18	27.18	24.14	26.45	24.15	25.73	28.21	24.88	28.42	24.1	26.1	23.45	23.98	27.45	25.11	23.91
CASP10	24.35	25.04	25.48	26.16	25.98	26.36	26.96	26.54	25.7	24.57	26.62	26.19	26.48	26.46	28.28	25.59	23.97	26	25.18	24.64	25.54	26.91	26.39	25.68	28.06	27.13	26.69	25.22	25.89	25.03	26.16	26.77	25.72	27.5	27.06	25.28	26.71	26	27.59	27.21	26.04	28.44	24.72	25.68	27.36	27.4	29.71	26.38	26.35
CASP14	28.1	28.63	28.73	28.23	29.12	29.16	30.61	31.65	30.59	29.12	35.37	34.31	34.02	39.68	30.35	28.35	28.88	30.23	31.02	28.02	28.44	30.66	31.04	29.31	30.62	29.6	34.1	28.51	30.25	36	28.37	33.57	32.5	32.52	33.07	27.25	31.18	29.38	29.01	36	32.27	34	33.55	33.12	34.16	35.71	34.73	32.51	27.43
CASP2	24.54	25.78	26.05	25.83	26.51	26.32	26.29	25.31	25.02	24.2	26.1	25.38	25.85	27.14	27.54	25.26	24.29	25.91	24.03	23.18	24.03	25.11	24.39	23.88	26.71	26.12	24.03	23.85	24.62	21.1	25.42	24.29	24.91	25.4	24.49	24.37	25.17	20.94	26.25	23.36	23.67	25.64	22.25	24.17	26.15	25.31	27.06	24.82	25.48
CASP3	25.27	25.98	26.02	26.02	26.38	26.42	26.35	25.09	25.19	25.26	26.37	25.73	26.12	26.28	27.73	25.61	23.96	26.08	25.16	24.38	25.11	25.59	26.14	25.28	27.69	26.15	24.19	28	26.1	22.03	25.72	24.45	25.12	26.11	26.1	25.1	25.25	23.01	26.86	23.97	24.62	27.12	23.17	24.83	26.04	26.02	28.01	26.66	25.17
CASP4	24.14	24.4	24.69	24.89	25.34	25.11	25.5	25.18	25.27	24.25	25.35	25.77	26.2	28.07	27.27	25.5	23.07	24.96	24.2	22.78	22.41	23.74	24.01	23.79	26.41	24.85	24.5	24.05	25.01	21.66	23.66	24.18	24.41	26.08	26.02	25.29	23.79	22.15	25.95	25.16	24.5	25.67	22.33	24.13	24.86	24.84	27.53	25.75	25.65
CASP5	25.1	25.36	26.01	26.41	26.52	26.35	26.77	26.63	27.43	25.15	26.81	25.55	27.3	26.12	29.52	26.59	23.04	24.96	26.22	26.46	26.18	26.92	28.46	27.37	27.4	28.15	27.68	27.29	26.53	26.09	27.02	27.32	27.08	29.77	29.2	27.24	26.44	27.02	27.95	29.85	29.22	28.47	26.44	29.25	26.49	26.42	29.82	27.38	27.13
CASP6	23.92	24.77	25.05	25.02	25.35	25.38	24.36	23.52	23.89	23.95	24.2	24.34	24.99	25.73	26.86	25.23	23.43	25.2	23.76	22.88	23.22	23.37	24.04	23.69	25.78	25.71	22.75	24.37	24.89	21.79	25.4	23.17	22.93	25	25	24.24	25.06	21.65	25.88	24.11	23.82	26.18	22.13	24.23	25.3	25.38	27.83	25.72	24.61
CASP7	22.32	22.95	23.15	24.1	24.19	24.33	23.78	22.56	22.67	22.25	23.67	23.28	24.05	23.33	27.08	23.37	21.72	24.11	22.64	23.18	22.46	23.82	23.95	24.37	25.81	25.58	23.06	24.41	23.47	21.64	24.2	23.88	24.53	25.31	25.13	23.73	23.58	23.21	26.65	23.82	24.94	26.03	22.83	24.4	25.08	24.27	27.77	25.28	24.21
CASP8	25.25	25.93	25.85	26.06	26.17	26.42	27.46	26.57	26.66	26.15	26.81	27.12	27.49	27.51	28.67	26.33	24.94	27.4	26.26	24.44	25.47	26.03	26	24.9	27.67	27.43	25.19	26.06	26.8	23.33	26.6	25.32	25.23	27.08	26.56	25.63	26.15	23.73	27.23	25.63	25.45	26.85	24.26	25.37	26.9	26.43	29.46	26.44	26.27
CASP9	24.92	25.17	25.61	25.77	25.8	26.31	26.8	26.18	26.02	25.4	26.33	26.69	27.49	27.09	27.23	26.06	25.49	26.92	25.72	24.52	25.23	26.21	26.41	25.44	27.45	27.23	25.52	25.83	25.65	23.9	26.21	25.97	26.95	26.49	27.35	25.26	26.6	25.39	27.18	24.78	26.06	27.95	24.52	26.33	27.23	26.46	29.31	27.18	26.08
CD40	25.34	25.79	25.9	25.88	26.05	26.05	27.58	28.03	26.87	25.86	28.5	27.7	27.63	30.84	27.32	26.39	24.59	27.28	25.75	25.14	26.25	26.53	25.95	26.21	27.56	27.03	23.94	26.38	26.38	24.19	26.16	25.18	26.3	26.57	27.6	25.39	28.32	24.18	26.92	27.27	27.45	28.1	25.91	28.36	27.74	28.2	29.01	28.76	28.23
CD40LG	26.18	27.02	26.53	27.37	26.85	27.31	29.04	28.48	28.42	26.51	28.65	29.11	29.07	32.53	29.09	27.54	26.44	28.38	26.76	26.54	27.57	27.56	29.8	28	29.74	28.97	29.02	26.96	28.03	28.04	27.68	28.65	28.18	30.27	30.49	26.91	30.22	27.25	28.75	31.42	30.13	31.76	28.6	30.17	29.9	29.23	30.57	30.65	29.34
CFLAR	23.54	24.24	24.55	25	25.33	24.62	25.49	25	24.19	23.79	24.8	25	24.98	25.17	25.21	24.34	23.05	24.79	23.52	22.84	24.43	25	24.18	23.9	26.27	26.19	23.72	24.36	24.25	22.39	24.42	24.31	23.92	24.24	25.19	24.67	25.28	21.92	26.48	23.37	24.12	25.41	23.06	25.09	25.8	25.1	27.01	24.48	25.04
CIDEA	26.42	26.52	26.98	27.03	27.48	27.45	28.4	29.75	29.03	27.54	31.07	31.81	31.65	30.34	29.2	26.89	27.32	28.96	29.01	28.79	26.81	29.01	29.07	28.38	28.95	28.06	32.31	27.51	28.65	30.85	27.03	32.78	31.47	29.41	33.57	26.1	29.83	28.12	27.26	31.38	31.18	31.61	31.71	31.63	30.93	30.61	32.19	31.09	30.63
CIDEB	25.86	25.47	27.04	27.21	27.75	27.1	27.1	26.52	26.26	25.14	26.4	27.04	27.01	28.74	27.42	26.14	25.18	26.77	25.24	25.12	26.1	26.63	26.26	25.57	28.99	27.52	25.57	26.04	26.02	23.26	27.02	26.68	25.9	27.11	27.03	26.04	27.17	22.71	28.14	25.23	26.15	27.08	23.83	27.09	27.65	27.01	29.84	25.71	26.41
CRADD	25.88	25.95	26.14	26.34	26.27	26.89	27.09	26.69	26.67	26.08	26.67	26.83	27.17	28.02	27.08	26.34	26.02	27.37	26.33	25.7	25.69	26.98	26.99	26.34	28.12	27.14	26.49	26.27	26.87	24.14	26.18	26.55	26.81	27.16	27.39	25.57	27.31	25.3	27.42	25.48	26.69	28.26	25.06	26.26	27.63	27.4	29.34	28.61	26.29
DAPK1	26.18	26.68	26.31	26.63	26.59	26.48	28.26	28	27.39	26.99	28.67	28.72	28.52	32.15	27	26.75	26.89	28.37	27	26.83	26.34	27.94	28.4	26.3	28.86	27.91	27.62	26.1	26.83	23.88	27	27.92	28.56	29	29.34	25.7	26.57	26.39	28.11	26.92	28.34	29.86	26.67	29.06	29	28	30.87	27	29.69
DFFA	24.84	25.28	25.42	25.84	25.84	26	26.05	25.61	24.95	24.2	26.27	25.69	25.92	29.33	25.62	25.75	24.66	26.01	24.46	23.34	24.1	24.79	24.54	24.19	26.53	26.04	23.7	24.36	24.42	21.79	25.24	24.35	24.79	25.6	25.3	24.4	25.43	23.16	26.33	22.9	24.19	27.07	23.29	25.12	25.74	25.13	28.2	26.42	24.43
FADD	24.65	25.65	25.27	25.67	25.71	25.79	26.03	24.96	25.04	24.52	25.19	25.18	25.67	26.6	26.99	25.28	24.2	26.02	24.81	23.5	24.2	25.11	25.02	24.15	27.36	26.16	23.7	25	25.09	22.15	25.29	24.04	24.23	26.25	25.11	25.61	25.18	22.64	26.66	24.46	24.76	26.19	23.17	24.37	26.16	25	28.92	25.56	25.04
FAS	23.61	23.45	24.33	24.2	24.7	24.49	25.01	24.24	24.44	23.53	24.44	24.91	25.1	26.64	26.82	24.58	22.61	23.97	24.03	24.17	23.94	24.16	24.22	24.33	26.61	26.05	23.9	25.21	24.59	22.06	24.74	24.84	24.82	25.94	27.37	25.32	24.89	23.55	26.21	25.89	25.2	25.56	23.19	24.66	25.54	26.14	27.32	26.39	25.51
FASLG	26.9	27.31	27.03	27.33	27.12	27.71	29.56	29.72	28.34	27.72	29.48	29.4	29.1	31.03	29.67	27.48	27.36	29.24	28.06	26.96	27.45	27.54	28.89	28.17	29.65	28.39	29	27.93	28.47	27.52	27.09	28.73	29.55	31.2	30.06	26.87	29.57	27.04	28.73	29.31	28.85	30.59	28.56	29.45	29.21	29.39	31.1	29.43	30.03
GADD45A	25.91	26.08	26.74	27.28	27.81	27.56	27.47	27.26	26.32	25.46	27.21	27.92	28.02	27.54	29.11	27.22	26.7	27.36	25.82	25.18	26.34	26.89	26	26.12	28.49	27.44	27.23	26.44	25.5	24.48	27.25	26.75	26.62	28.84	28.01	25.97	27.02	23.88	28.19	27.14	26.05	28.85	25.29	27.34	28.48	28.33	31.31	28.33	27
HRK	25.64	25.84	25.26	25.83	25.36	26.7	28.47	29.14	27.92	26.89	30.02	29.41	29.29	31.06	28.05	26.29	26.98	28.14	28.54	27.57	25.73	27.86	28.24	26.55	28.22	27.35	30.31	26.17	27.89	26.65	26.35	31.08	29.78	29.42	30.31	25.26	29.16	28.27	27.21	28.11	30.48	32.14	28.46	29.85	29.35	30.35	30.42	29.6	29.44
IGF1R	26.95	27.17	26.85	27.13	27.07	27.55	28.71	29.13	28.24	27.89	28.51	29.18	28.66	30.9	28	27.13	27.73	28.88	27.94	26.94	27.1	27.98	27.27	25.52	28.87	28.27	27.86	27.37	27.98	25.01	27.46	28	27.55	27.67	27.54	26.4	28.24	24.73	28.45	26.33	27.19	28.65	25.08	27.32	28.92	27.88	30.15	28.06	28.09
LTA	27.18	27.11	27.05	27.44	27.34	28.12	30.06	30.41	29.18	28.13	31.15	31.7	31.54	32.85	29.39	27.54	27.91	29.49	29.09	29.21	27.84	29.84	29.18	28.21	29.22	28.91	30.25	27.37	29.36	30.21	27.28	30.5	30.25	30.85	31.72	26.29	30.88	28.24	28.26	31.96	31.26	30.95	31.69	31.51	31.12	31.19	31.01	31.38	30.36
LTBR	24.04	25.32	25.76	25.49	26.6	25.73	24.5	23.7	23.33	23.12	24.24	24.04	23.98	25.66	25.11	24.3	23.06	24.47	23.17	23	22.69	24.35	24.18	22.82	26	25.12	22.48	23.2	23.99	21.41	24.18	22.82	23.01	24.67	23.78	23.9	23.61	20.9	25.11	22.79	23.62	23.87	21.04	22.79	24.51	23.47	26.94	24.66	22.7
MCL1	25.01	25.33	26.29	26.05	25.96	26.74	26.17	26.07	25.58	25.2	26.73	26.16	27.06	25.82	27.27	25.87	25.12	26.63	24.4	24.51	26.89	26.55	26.14	26.24	28.43	27.15	26	26.67	25.79	23.14	25.76	25.48	25.5	25.17	25.51	25.02	26.36	23.35	27.62	24.43	25	25.38	23.16	25.26	26.21	26.09	27.97	26.22	25.03
NOL3	25.95	26.61	26.4	26.54	26.45	26.82	28.33	28.12	27.4	26.62	29.55	28.25	28.52	30.39	27.46	26.86	26.52	27.94	27.05	24.87	25.87	27.17	26.93	26.26	28.3	27.77	26.65	25.92	27.03	24.22	26.62	27.12	27.13	27.62	28.14	25.56	26.92	24.25	27.44	25.63	26.75	28.05	24.63	26.46	28.6	28.61	30.26	26.87	27.02
PYCARD	23.18	24.63	24.77	25.04	25.68	25.01	23.74	22.87	23.04	22.39	22.86	23.29	23.65	26.51	27.67	24.49	22.62	24.63	22.15	21.15	23.9	23.61	24.74	23.42	25.22	24.14	22.47	22.7	24.13	20.94	23.62	22.54	22.59	24.14	23.96	23.25	25.12	20.3	25.9	23.09	22.77	24.91	22.09	23.41	24.88	24.71	27.06	24.06	24.91
RIPK2	25.07	25.21	25.45	25.54	25.41	25.72	26.33	26.06	25.7	24.6	26.1	26.49	26.89	29.67	26.74	26.28	24.47	25.96	25.08	22.6	24.12	25.12	23.37	23.68	25.95	25.02	23.35	24.53	24.32	21.89	24.38	24.24	23.62	25.38	25.51	24.08	25.58	23.18	25.37	23.44	24.66	26.07	23.65	25.01	25.31	25.31	27.46	26.69	24.98
TNF	27.57	28.04	27.44	27.78	27.75	28.39	30.11	31.05	30.08	28.94	31.76	31.65	32.7	32.48	29.74	27.98	28.73	30.3	29.78	29.45	27.85	29.96	29.58	28.48	29.52	29.27	31.98	28.04	29.81	28.53	27.75	31.95	30.93	31.13	31.65	27.1	31.21	28.35	28.96	29.12	30.79	31.43	29.4	30.91	30.26	31.14	31.79	31.11	31.36
TNFRSF10A	25.23	26.2	26.13	26.31	26.65	26.83	27.24	26.42	26.32	25.39	26.79	26.35	26.55	29.02	29.47	26.38	25.23	26.65	25.85	23.51	24.7	25.29	24.77	24.87	27.07	27.05	25.85	26.23	26.6	22.71	24.95	26.34	25.72	26.35	27.13	25.82	25.49	23.73	27.96	24.77	25.1	26.21	23.24	25.1	26.98	26.23	29.68	27.17	24.83
TNFRSF10B	24.24	24.87	25.17	25.34	25.44	25.17	25.9	25.39	25.16	24.33	26.27	25.62	25.93	28.39	27.02	25.45	23.93	25.54	24.27	22.14	23.63	23.47	23.15	23.03	25.81	25.1	24.21	24.32	24.86	21.11	24.38	24.09	23.74	26.54	25.3	25.21	23.64	22.13	26.86	24.1	23.09	25.11	21.57	23.74	25.22	25.12	28.69	25.44	24.13
TNFRSF11B	26.14	26.15	26.3	26.23	25.93	26.05	27.56	27.18	27.37	26.61	27.55	27.52	28.24	30.84	28.54	26.42	26.15	27.01	26.52	23.19	22.47	27.22	24.82	24.52	27.87	26.94	25.95	25.04	26.12	21.44	26.05	25.25	25.29	25.06	28.45	24.15	25.95	22.54	27.14	21.3	27.4	26.64	23.29	27.81	26.77	25.63	30.13	27.27	25.62
TNFRSF1A	24.41	24.4	25.09	25.42	25.51	25.6	25.98	25.08	25.1	25.08	25.17	25.34	25.65	25.12	26.34	25.27	24.12	25.84	24.35	23.82	24.6	25.54	25.03	24.85	26.62	27	24.33	25.66	25.74	23.24	25.99	24.54	24.94	26.19	25.3	25.76	25.37	23.39	27.42	24.12	25.55	25.98	23.1	24.76	26.44	25.32	28.54	26.02	24.72
TNFRSF21	22.53	22.6	23.32	24.67	24.44	24.59	24.1	23.71	22.71	22.6	23.41	23.99	24.06	23.07	25.81	23.62	23.6	23.81	22.79	22.19	21.92	23.42	23.3	22.1	25.36	25.05	23.15	23.24	22.9	21.29	24.68	23.41	23.51	24.33	23.37	24.09	23.77	20.47	26.03	21.83	23.5	24.62	21.04	24.08	24.63	23.34	28.38	24.07	22.88
TNFRSF25	25.01	24.63	25.12	25.17	25.72	25.63	27.3	27.65	26.34	26.56	29.2	28.36	27.19	28.13	28.05	26.07	24.41	26.94	26.19	23.41	25.95	26.35	26.39	25.11	27	26.98	25.62	26.04	27.1	27.06	27.01	26.74	27.14	25.56	27.6	25.17	26.96	24.22	26.35	25.86	26.71	27.8	25.53	25.3	28.13	27.52	29.57	26.04	26.98
CD27	24.74	25.6	26.08	25.83	26.77	25.92	26.94	25.71	25.01	24.04	26.53	25.63	26.24	31.1	28.74	25.8	24.95	25.01	23.46	24.93	27.38	27.9	27.83	27.04	28.55	27	26.64	26.34	26	26.65	25.42	27.36	27.36	29.51	28.5	26.08	28.3	24.96	27.85	27.44	27.43	27.98	27.02	28.6	27.36	26.11	28.14	29.3	27.81
TNFRSF9	27.19	27.37	27.29	27.13	27.47	27.91	29.46	30.48	29.13	27.45	29.88	30.08	30.06	37.64	29.22	26.89	27.22	29.14	28.4	28.63	27.6	28.77	28.69	28.19	30.04	28.11	27.79	27.43	28.04	26.05	26.12	27.64	27.91	28.63	29.05	26.21	29.08	26.29	28.06	29.14	28.42	30.07	29.2	27.65	27.88	28.07	29.83	30.09	28.64
TNFSF10	22.11	22.48	23.22	23.65	24.32	23.83	24.29	23.68	22.95	22.65	23.26	23.64	23.51	22.4	26.11	23.48	21.21	23.57	22.52	23.14	22.66	23.47	23.73	23.57	24.38	24.03	22.38	24.25	23.54	21.81	23.1	22.49	23.1	23.3	24.49	24.07	23.62	21.42	25.21	25.6	24.07	26.08	22.25	25.1	25.01	24.41	27.43	24.12	23.51
CD70	26.58	27.18	26.84	26.92	26.96	27.52	29.48	29.93	28.65	28.07	32.75	31.2	31.26	34.27	29.35	27.08	27.82	29.29	28.75	27.52	26.73	28.35	28.42	27.57	29.02	28.66	28.02	27.44	29.11	28.18	27.23	29.08	28.96	29.41	29.33	26.18	29.47	26.75	28.14	29.45	29.88	27.34	28.23	29.16	28.75	29.63	31.78	31.16	30.84
TNFSF8	26.28	26.49	26.35	26.66	26.44	26.95	28.91	28.99	28.21	26.68	30.04	30.16	29.88	34.31	29.13	27.06	27.19	28.16	27.04	26.9	27	28.09	27.73	27.53	28.64	28.15	28.73	26.83	28.13	27.48	27.05	29.13	28.72	29.97	30.23	25.7	29.57	27.11	28.18	28.37	29.4	31.85	29.27	30.84	29.75	29.03	30.08	29.65	30.37
TP53	23.9	25.09	25.37	25.47	25.65	25.35	24.24	23.67	23.72	23.16	23.72	24.01	24.28	28.22	26.33	25.29	22.81	24.37	23.28	23.42	22.02	22.63	22.81	21.94	25.3	24.03	24.41	24.28	25	20.76	24.08	25.26	21.54	26.3	26.69	23.75	23.25	19.99	26.57	25.56	22.79	24.37	20.66	23.37	24.34	23.78	27.26	24.87	23.15
TP53BP2	24.78	24.9	25.37	25.34	25.41	25.61	26.27	25.89	25.58	25.21	27.14	26.31	26.62	27.61	26.61	25.53	24.5	26.16	25.2	24.27	24.48	25.02	25.01	24.16	26.18	26.09	24.37	25.42	25.38	22.82	26.09	25	25.07	26.36	25.68	25.12	25.52	22.81	26.44	24.18	25.06	26.31	22.9	25.4	26.81	26.26	28.86	26.26	25.45
TP73	25	24.44	25.27	24.93	25.2	25.59	26.82	28.7	27.62	26.55	30.73	31.06	30.62	32.79	27.48	26.65	26.48	27.03	28.54	26.31	24.98	26.5	26.59	26.21	25.86	26.2	28.46	25.94	27.57	25.47	26.46	28.34	29.22	29.5	29.66	25.83	27.48	25.6	25.52	28.77	28.14	27.58	28.33	28.2	29.32	29.01	30.19	29.09	30
TRADD	24.06	25.02	25.08	25.37	25.79	25.24	26.01	25.13	25.04	24.66	26.12	25.59	25.67	27	26.56	25.28	24.53	25.76	24.17	22.91	24.13	25.04	24.69	24.82	26.35	26.14	24.61	24.53	25.32	23.13	25.22	24.57	24.28	25.66	26.1	24.05	25.53	22.77	26.72	23.82	25.06	25.7	23.65	25.43	26.43	25.5	28.59	25.52	25.02
TRAF2	25.23	25.94	25.79	26.11	26.24	26.08	27.11	26.18	26.17	26.04	26.3	26.59	26.39	27.39	27.74	25.78	25.13	27.05	25.3	23.11	25.08	26.1	24.87	24.42	27.32	26.72	24.74	25.02	25.61	22.59	25.85	24.78	24.93	25.39	26.03	24.26	25.29	23.25	27.09	24.44	24.96	26.28	24.25	25.03	26.7	26.12	27.87	26.11	26.01
TRAF3	23.91	24.09	24.65	24.92	25.08	24.96	25.7	25.68	24.97	24.35	25.08	25.5	25.08	25.55	26.21	24.53	24.17	25.58	23.95	23.14	24.17	24.93	24.22	24.08	25.89	25.53	24.52	24.7	24.48	21.58	25.13	25.15	24.46	24.55	24.53	24.26	25.96	22.08	25.55	23.39	24.69	25.22	23.16	24.63	25.06	24.32	27.12	24.41	24.12
TRAF4	23.55	23.69	24.44	24.94	24.8	25.4	24.47	24.23	24.01	23.79	23.92	24.12	24.3	24.72	27.34	24.31	23.9	24.82	23.01	23.01	23.61	24.6	24.15	23.94	25.44	24.52	22.66	23.04	23.96	21.44	24.08	23.29	23.43	23.7	24.71	23.87	23.98	21.64	25.37	22.22	23.78	24.44	25.99	24.08	25.37	24.16	26.17	24.99	23.96
B2M	19.78	19.73	20.26	20.74	21.42	20.75	19.79	19.34	18.86	17.84	18.98	18.42	19.14	18.58	21.94	19.17	17.75	19.48	18.44	18.51	20.04	20.01	19.9	20.25	22.26	20.88	18.48	20.03	18.83	15.65	18.29	18.34	18.52	19.17	19.41	19.4	18.6	17.08	21.99	19.14	17.99	21.55	18.26	19.06	19.49	19.12	21.53	18.86	18.56
HPRT1	26	27.04	27.31	28	27.52	28	26	24.98	25.4	25	25.32	25.96	26.6	28.45	28.03	26.54	24.54	26.47	24.69	24.44	25.06	25.3	25	24	27.93	26	24.32	25.89	25	22.05	25.82	24.76	24.42	25.71	23.83	25	25	22.24	27	21.91	24	25.4	21.94	24	25.47	24.62	26.75	25.38	23
RPL13A	22.37	22.99	23.59	23.14	23.98	23.46	22.74	22.14	22.26	22.04	21.34	21.67	22.08	25.53	23.63	22.8	22.32	23.05	21.11	20.07	19.4	21.22	21.03	21.07	22.46	22.42	21.69	22.22	20.18	17.84	22.16	21.88	20.7	22.5	22.11	21.09	21.31	19.76	23.87	20.44	21.36	22.31	19.07	20.3	21.45	21.4	23.52	22.65	20.85
GAPDH	22.02	22.98	22.97	23.02	22.94	23.26	22.03	20.91	21.15	20.94	20.7	20.8	21.4	23	22.93	22.08	20.4	21.77	21.17	19.6	20.17	20.9	20.46	20.66	22.42	21.57	19.99	20.98	20.8	16.49	20.37	19.82	19.53	22.52	20.5	20.67	20.35	18.37	22.43	18.13	21.03	21.28	17.39	19.12	20.91	20.74	23.02	21.43	19.28
ACTB	16.24	17.25	17.83	18.6	18.31	17.17	17.19	16.7	17	15.99	17.78	17.21	17.98	18.78	17.29	18	16	17.16	16.36	14.88	15.3	16.66	16.37	15.61	18.55	17.58	16.23	17.06	16.4	13.76	17.09	16.43	17.05	18.07	17.35	18.32	17.69	14.01	18.87	17.06	16.97	18.03	14.15	16.47	18.59	18.19	20.23	18.6	17.33
[truncated: 64 more columns]

## Sheet: Cancer Pathways
2. Raw Ct values obtained from RT² Profiler PCR array (Qiagen) PAHS-033A (Cancer pathways)
Gene Symbol	1252 NT	1422 NT	1211 NT	1277 NT	1339 NT	1387 NT	117 NT	132 NT	121 NT	123 NT	135 NT	134 NT	136 NT	334 NT	1732 NT	1885 NT	115 NT	116 NT	128 NT	1252 CRC	1422 CRC	1211 CRC	1277 CRC	1339 CRC	1387 CRC	117 CRC	132 CRC	121 CRC	123 CRC	133 CRC	134 CRC	135 CRC	136 CRC	334 CRC	1732 CRC	1885 CRC	1171 CRC	1229 CRC	1242 CRC	48 CRC	419 CRC	742 CRC	798 CRC	853 CRC	977 CRC	1030 CRC	1092 CRC	1100 CRC	1146 CRC
AKT1	24.1335	25.7881	25.0995	25.7547	26.6497	24.7163	25	23.047	23.5952	24.0636	24	24	24.713	26.7744	24.727	25	22.1558	24.1616	24	22.2518	24.34	24.0667	23.7667	23.5945	26.9331	25.4349	22.5581	24.1051	24	22	25	23	22.9301	25	23.8577	24	23.9089	22.5362	26.2218	23.4636	23.4727	23.9681	22.5819	23.9398	24.5858	24.7444	27.8184	23.5283	24
ANGPT1	27.0332	28.0595	26.6985	27.4388	27.5573	27.277	29.4346	29.3117	28.5994	27.6258	29.634	30.5279	31.467	31.2655	28.6651	27.2452	26.852	28.9587	28.6707	28.3748	28.352	28.61	29.0115	28.6023	29.1657	28.2257	29.7161	26.8995	28.1761	30.8545	26.6427	29.1538	29.6182	30.7743	30.3863	25.5733	30.4442	28.6634	27.4795	31.3222	29.4957	31.1663	31	31.022	29.0898	29.5196	31.6301	29.2871	30.2442
ANGPT2	27.0999	28.1365	27.1042	27.8354	28.4212	27.6311	28.8668	28.2545	27.5871	27.4438	28.2734	28.3673	29.7336	32.0636	28.6993	27.4205	26.7367	28.2698	27.4287	26.2881	28.622	28.0151	26.9566	27.1199	28.9019	27.5479	26.8999	27.564	27.1091	26.0388	26.2013	27.2013	25.9254	28.1162	27.2187	26.2342	28.2913	26.4012	28.6894	26.8519	28.1527	28.0411	28.0201	28.1121	28.6107	28.8585	31.7621	29.1584	28.1095
APAF1	25.1698	25.9637	25.2492	25.975	26.7938	26	26.3439	24.5388	24.8546	25.2041	25.2491	25.113	26.2199	26.5581	27.9339	25.373	23.3172	25.5153	25.2083	24.0363	25.3929	25.2747	25.4252	24.3969	26.8817	27.1406	25.1014	25.8343	24.6742	23.8961	25.6855	24.0543	24.7593	25.6217	25.4245	24.8418	24.9654	24.0265	27.3488	25.4216	25.5724	24.655	23.9122	25.1121	25.906	26.1272	28.4805	26.1609	24.8978
ATM	25.8651	27.1895	26.24	27	27.4761	26.2664	27.3905	26.2315	26.2508	25.8281	26.1045	27.0366	27.3571	32.1235	26.8324	26.75	25.4523	26.3729	24.792	25.3793	27	26.718	26.7348	26.5179	28.6486	27.4819	26	26.4537	25.5383	26.5352	26.2387	25.657	26.1758	26.4577	28	26.1097	27.3211	25.8517	28.303	26.6961	26.7952	27.1462	26.2487	26.9446	27.1237	27	30.4757	27.8476	26.6708
BAD	26.0468	27.1257	26.3998	26.8369	28.1078	26.3006	26.3384	24.3301	24.6392	25.1583	24.358	24.3634	25.4732	27.8124	26.5223	25.6414	24.2217	25.6752	24.5431	25.3157	26.5461	26.3908	26.4155	26.1663	27.5904	26.1089	24.9031	25.6759	25.449	24.0437	25.5361	24.0078	25.2459	26.727	26.4388	26.1377	26.5091	25.4774	27.9017	26.2584	25.1768	26.9467	25.6463	26.0066	26.8424	26.7573	31.0323	27.5519	25.613
BAX	23.3934	25.017	24.4089	25.1562	25.7172	24.4998	24.0926	22.3984	23.0323	23.3518	22.6927	22.8481	23.8304	25.3271	26.048	23.8831	22.1369	23.599	22.669	22.2182	23.1971	22.2201	22.9134	23.0935	24.4727	23.9191	22.1862	23.4086	23.203	20.923	23.1301	22.455	21.0133	24.0224	23.4416	23.0224	23.2919	22.2877	25.1856	23.6771	22.3396	22.38	21.1266	22.6665	22.9144	24.0703	26.8273	24.4724	22.5314
BCL2	24.8859	26.1137	25.6957	26.5213	27.3741	25.7537	26.4126	25.5193	25.2743	24.8132	25.0552	25.583	26.4551	28.7675	27.1122	25.8142	24.3797	26.0476	24.2222	25.5951	26.8101	26.8483	27.3801	27.3516	28.26	28.0031	27.3212	27.0064	26.2196	25.7714	26.4825	27.4077	27.9027	27.9652	29.2784	26.1895	28.4215	26.3318	28.6572	29.2482	28.2783	28.0101	27.9695	28.9061	27.3987	28.3686	30.1027	28.2022	26.3219
BCL2L1	25.1533	26.1293	25.1835	26.1771	26.1513	25.4106	25.9782	24.3147	24.5691	25.1348	24.6074	24.3086	25.3385	26.0949	26.3844	25.2061	23.6403	25.2552	24.446	22.6062	25.1251	23.9149	23.6297	23.1659	25.033	26.1245	22.8933	24.3974	23.4128	22.5498	24.622	21.9415	22.8199	23.2966	23.1862	24.5231	24.1775	22.6272	26.6123	24.4438	22.4172	23.2316	22.6102	22.9705	25.0715	24.7755	28.2167	24.3891	24.0287
BRCA1	26.5241	27.7647	26.4612	27.243	27.627	27.321	27.2844	26.1983	26.51	26.4028	26.8505	27.2159	28.757	33.0668	28.2994	27.1111	24.7583	26.9551	26.0982	25.7716	27.0087	26.3312	25.7297	26.1677	27.5416	26.892	25.0383	25.6605	25.6212	24.0143	25.6976	24.1473	25.1622	27.8849	26.5807	24.8608	25.9054	24.7437	27.2136	25.7017	25.2604	26.8721	26.4102	26.38	26.7724	27.1803	29.9958	28.2053	26.2065
CASP8	26.1751	27.5915	26.4729	27.1223	27.9251	27.1111	27.4559	26.1461	26.4923	26.4285	26.4316	26.4442	27.9343	27.9315	28.5376	26.5459	24.5062	27.1704	26.4715	25.3878	27.1871	26.4907	26.8537	25.9265	28.1687	27.7333	25.5326	26.3097	26.3351	24.9389	26.1763	24.4665	24.9125	27.6305	26.8088	25.3826	26.3115	25.5798	27.9303	27.152	25.5649	26.054	26.2644	25.8748	26.9049	27.2151	31.0484	26.5754	26.7739
CCNE1	26.139	27.4364	26.6329	27.5088	27.8611	27.2478	27.3095	26.1721	26.5811	25.5731	26.5463	26.6853	27.9089	29.5683	28.2923	26.4673	24.5737	26.1528	26.0863	24.5894	26.8128	26.0197	25.4035	25.2737	25.7421	25.3086	25.7267	26.1164	24.7226	24.0385	24.708	24.4325	24.9692	27.3802	26.4137	25.1378	27.195	24.926	26.9879	24.6096	25.6329	25.5717	26.762	25.434	26.0444	26.0377	29.4775	28.9327	25.0452
CDC25A	27.3233	28.6609	27.7278	28.3595	29	28.72	28.3284	26.9354	27.4391	26.8855	27.2936	27.5252	29.8227	32.2369	30.2116	27.8163	26.1207	27.8993	27.1147	26.9852	28.0528	27.7491	26.2989	26.4942	27.5489	27.6994	27.1344	27.2816	26.7009	25.0773	26.3645	26.5394	25.5618	28.2389	26.6755	26.0976	27.0972	26.4429	28.2267	26.6091	26.5724	27.2834	27.1625	26.9364	27.307	28.0775	30.7813	28.4244	26.6537
CDK2	26.4437	27.8077	27.0492	27.4686	28.033	27.2126	27.4299	26.1089	26.3762	26.5616	26.4963	26.73	29.258	31.1033	28.245	26.7566	25.1569	27.1473	26.4978	25.209	26.5885	26.1767	25.5362	25.1131	27.005	27.1304	25.1905	26.0235	26.281	23.7622	26.1359	25.0773	24.9486	26.2863	25.6359	25.0292	25.6534	24.406	27.4119	24.1719	25.1257	25.0588	25.1559	24.7386	26.147	25.786	29.5217	26.5115	25.1431
CDK4	25.4889	26.635	25.9626	26.5275	26.7302	26.0673	25.6948	24.6119	25.0163	25.1415	24.5621	24.5814	25.9267	30.0946	26.2567	26.043	23.8932	25.2824	24.3298	23.1952	24.8141	24.1669	23.9138	23.8162	25.306	25.005	23.048	24.1198	24.388	21.746	23.9897	22.1294	22.4899	24.9522	23.4226	23.5528	24.0822	22.8945	25.9935	23.2175	24.0321	24.1798	23.2462	23.264	24.5513	24.4119	28.368	25.2717	23.2935
CDKN1A	22.9076	23.1936	23.3774	24.002	24.0897	23.5881	22.9251	21.7682	22.4057	22.1974	21.5316	21.1426	22.6265	22.2838	24.9896	22.3189	20.6671	22.5046	21.7275	22.9011	24.4341	23.4451	23.0069	24.9298	24.168	24.0187	23.2963	23.1266	22.6982	21.6126	22.1146	21.7322	21.1446	23.5138	23.782	23.5629	23.0306	22.9913	25.0006	24.2701	23.5836	23.1528	22.3766	22.7711	22.4124	24.034	26.2203	22.8897	23.1107
CDKN2A	27.3903	28.026	26.7489	27.5622	27.6601	27.6746	29.1524	29.8695	28.6752	27.8411	31.0013	30.5769	31.1208	36	28.9821	27.1925	27.2719	28.8462	29.6321	27.3061	28.7506	29.1898	29.3522	26.9526	29.1836	28.4422	30.1139	26.5043	26.9447	26.3275	26.6839	29.031	29.4287	29.2634	30.5622	25.6159	29.5175	29.3546	27.9146	26.7689	31.6877	28.9681	30.3789	26.3812	29.8866	29.9223	31.8192	26.1639	28.4081
CFLAR	22.0715	23.9546	23.1821	24.0858	25.1077	23.1096	24.237	22.9021	22.9186	22.622	23.1334	23.0622	24.1087	24.618	24.068	23.4222	20.9536	23.1253	22.2492	21.7703	24.2473	23.2448	22.9009	22.5875	24.7523	25.092	22.406	23.4725	22.3946	22.5546	23.1725	22.1967	22.3732	23.2384	24.0732	23.0864	23.9174	22.2944	25.6495	23.6966	22.9773	23.456	24.4018	25.1843	25.2674	25.2621	28.2055	24.3689	25.0576
CHEK2	25.8809	27.7486	26.616	27.5677	28.1367	27.3758	27.2098	25.9141	26.0413	25.8942	26.0349	26.2385	27.5858	31.5874	29.0666	26.883	25.129	27.0319	25.7266	25.1151	26.5923	26.0861	25.6443	25.7426	27.1353	26.9463	25.3037	26.247	25.5009	23.8774	25.4285	24.1888	24.7868	27.2034	25.6743	24.969	26.027	25.0262	27.3918	25.9363	25.8964	26.206	24.3874	25.7235	26.2788	27.0019	29.7904	27.1577	24.909
COL18A1	26.3055	27.3259	26.1706	27.1932	28.1591	27.0009	27.3093	25.3506	25.5623	25.7647	26.2821	26.4395	28.4004	31.3156	26.8028	26.4373	25.5623	26.4504	25.1212	22.5943	28.3407	26.3202	24.4436	26.7469	28.2615	26.8317	24.59	26.2593	24.6574	24.2041	25.6705	24.424	24.3114	25.514	26.0114	25.0838	28.1006	24.2063	27.6203	25.437	25.5392	25.1326	26.2558	26.9824	28.7007	28.523	30.8702	28.3374	27.8901
E2F1	27.1406	29.4746	27.5123	28.0705	28.5085	28.3399	28.353	28.1689	27.7715	27.3482	28.0842	28.3048	29.8706	33.8307	29.225	27.79	26.2675	28.4501	27.2773	25.8967	28.1311	27.6003	26.4458	26.6709	27.4814	27.8873	26.1261	26.8609	26.6492	25.0329	26.7735	25.167	26.0873	28.1325	26.6248	25.3772	27.6839	26.2926	27.8744	26.1442	25.9562	28.0899	26.7309	26.8186	28.6963	28.8207	30.6469	28.4487	27.1259
ERBB2	23.9636	25.2921	25.0333	25.8259	27.0329	25.3736	25.4634	23.1306	23.4449	24.379	23.1621	23.3378	24.9645	26.198	27.2827	25.0277	23.2906	25.306	23.143	23.2481	24.531	24.732	25.4005	24.5577	27.255	26.5884	22.2345	23.8768	23.5937	22.9402	25.356	22.5559	23.3901	24.5913	25.3802	25.1902	24.9165	24.1453	27.7836	25.0925	24.0244	25.5011	24.3866	25.1929	25.9609	25.3253	29.4089	25.9573	24.7112
ETS2	23.7193	24.1767	24.7233	24.9613	25.9363	25.0108	23.5843	23.4276	23.0517	22.1241	23.0277	22.8238	23.4584	24.6638	26.063	24.6284	21.8327	23.3157	23.0017	21.0976	23.3664	22.0061	21.8264	22.5092	24.0129	25.272	20.2373	21.7301	20.7357	21.1256	24.0266	20.2655	20.5616	24.1644	21.8061	22.2381	22.3822	22.2501	23.9434	23.1564	24.3493	23.6545	20.1337	21.7181	22.1316	22.5718	25.0973	24.4392	21.4287
FAS	24.7355	25.2114	24.9107	25.3225	26.3132	25.0734	25.2051	23.7457	24.2785	23.7116	23.7476	24.108	25.1119	27.174	26.9439	24.8564	22.1902	23.817	23.958	25.4413	25.45	24.5645	25.0094	25.4298	27.0188	26.2788	24.3352	25.237	24.114	23.4046	24.3274	24.0057	24.5592	26.1342	27.3735	25.1323	25.084	25.6147	26.5772	27.083	25.5234	24.7506	24.6005	24.966	25.2788	26.4827	28.2149	26.2898	25.9506
FGFR2	25.554	27.6116	26.6629	27.3082	28.1001	26.3073	26.4889	25.1494	25.5644	25.7913	25.0212	25.0956	27.1407	27.7333	25.1378	27.1346	25.9363	27.3643	25.2664	29.9875	26.967	28.4012	30.1716	28.3931	29.3253	28.6547	26.5682	27.5245	25.7108	25.3455	27.1107	27.0292	28.513	28.9011	30.882	25.2606	27.6695	31.0154	28.7767	29.0708	31.0264	30.0657	27.8085	30.4736	28.4418	28.019	32.5957	28.2068	25.5062
FOS	21.0369	20.7244	24.7389	23.5369	21.9285	25.2384	22.5122	19.2554	19.3247	20.4977	19.5296	21.5968	24.3281	21.6252	23.0326	24.3025	22.2962	21.2782	19.7198	19.0514	23.1385	24.3857	22.196	22.204	25.5254	24.1551	21.7039	20.4501	18.7912	19.8474	20.2348	22.003	20.2115	21.8239	23.398	19.4971	22.2328	21.1498	25.5597	22.7633	22.2156	23.496	20.0738	23.4639	23.1354	23.4085	24.6977	23.6615	20.9205
GZMA	26.8415	27.3946	26.2059	27.1793	27.2959	27.1235	28.3946	28.2022	27.3464	26.499	27.0781	26.8081	26.7875	31.9047	28.7388	26.6982	25.0467	28.0748	27.4664	27.0668	28.1045	27.0041	28.4723	28.6462	28.8366	26.662	28.182	27.3491	26.6547	26.5894	24.3364	25.6308	26.3585	30.1368	28.7708	25.7739	26.4697	29.3736	28.2408	31.2371	26.1681	29.4932	30.1064	28.491	27.1713	28.0332	30.0864	26.2361	28.7347
HTATIP2	23.1045	24.8693	24.1616	25.1004	26.0508	25.0846	23.8138	22.0589	22.3382	22.9907	22.4143	22.4494	24.077	23.7641	26.5863	24.2646	22.1208	24.1097	22.8721	21.3678	23.5371	23.7808	23.6462	22.962	25.038	25.7427	22.538	23.3448	23.5221	22.2556	23.87	21.637	23.038	24.1434	24.2081	23.8674	23.828	22.4391	25.9727	23.9365	22.4457	23.7507	22.697	23.1343	23.7916	24.1523	28.159	23.8097	23.7745
IFNA1	27.5008	28.2771	27.0163	27.7168	27.9665	27.6967	29.5577	30.1771	29.0928	28.0156	31.8281	32.2573	33.0781	33.7076	29.1355	27.3728	27.4353	28.9638	30.6165	29.9819	28.5433	29.7641	29.7789	28.8076	29.5158	28.4315	32.5053	27.5851	28.3353	34.102	26.95	30.8591	31.0144	31.2539	31.3618	25.5393	30.4381	31.0018	28.2472	33.296	32.8177	32.8546	32.2115	31.533	30.0258	30.772	33.425	29.9823	30.8028
IFNB1	28.3417	29.0809	28.0818	28.6604	28.9164	28.8829	30.2494	30.7403	29.7539	28.9157	32.0039	32.1871	33.144	33.1563	29.7943	28.302	28.9334	29.801	31.256	30.5514	29.4644	30.4137	30.7955	29.6996	30.5312	29.2016	33.9323	28.5142	29.0221	34.2452	27.7036	32.2916	31.599	31.3807	32.8206	26.5767	31.2971	31.5409	29.1722	33.4418	32.776	31.7512	31.8505	32.2396	30.231	31.292	32.5049	31.0873	31.6197
IGF1	26.0198	26.8559	25.1732	26.6092	27.1894	26.3678	26.7602	25.6605	25.2093	25.1418	25.5725	26.08	27.4183	32.4144	27.2815	26.5545	25.3995	25.3099	25.0801	26.9857	27.4983	28.5184	28.7949	27.7888	28.7861	28.1408	28.8041	27.1175	26.8292	28.4082	26.2605	27.5139	28.4588	27.6894	30.6399	25.9816	29.1487	27.3665	28.0485	27.3165	28.9618	29.9528	29.2163	30.1613	28.4858	29.0499	31.3576	29.3902	29.8447
IL8	25.6645	26.6772	25.8385	25.9488	25.7338	26.3686	26.6	26.5482	26.5308	24.3523	26.5155	24.6061	26.1758	30.0048	27.6461	26.3601	23.9095	24.9357	27.9271	21.9522	26.0305	23.8881	19.5844	22.4083	24.484	21.0356	19.0196	24.7283	20.1834	20.4028	19.7978	19.9909	19.1471	23.4241	22.7412	21.7787	22.476	21.8605	25.573	20.0028	24.379	19.7348	22.9657	22.7288	22.8141	22.1927	27.2486	25.5333	23.6574
ITGA1	24.1851	25.6483	24.4411	25.6862	26.2331	23.7408	25.2411	24.0096	24.027	24.0086	24.3407	24.3213	25.7953	29.5326	22.8377	25.1157	23.099	24.4437	23.7139	20.9054	26.6459	23.2247	24.2345	24.0848	26.1065	24.8101	23.0465	24.6291	23.3336	22.0133	24.3295	22.6743	23.3695	24.5589	25.715	23.5071	23.0859	21.7528	26.5629	24.8027	24.3165	24.1295	23.81	24.6567	25.2311	26.6613	29.0199	23.4897	26.0595
ITGA2	25.4058	27.1914	26.5187	27.2577	27.5544	26.7719	26.4774	25.0635	25.2923	25.2417	25.1411	25.522	26.936	30.9999	28.5878	26.6871	24.3363	26.609	25.4744	22.2007	24.3346	24.0978	24.9314	24.0921	26.3639	26.4805	22.707	24.624	23.8798	24.481	26.0454	22.9476	23.4239	24.4313	24.2688	24.3136	23.5094	22.869	26.4127	26.3811	24.2354	23.2445	22.5833	24.0187	24.8292	25.006	28.2	24.1947	25.1412
ITGA3	23.0738	24.1746	23.9955	24.5223	25.5171	23.9498	24.1794	22.643	22.9351	22.9398	22.7033	22.808	23.6779	24.5124	25.6219	23.6853	21.9227	23.4644	22.7987	23.1007	24.1939	25.7275	25.0882	23.1649	24.7822	24.2851	22.661	22.8289	22.3955	23.881	23.9973	23.5156	23.2902	24.281	25.0583	24.5462	23.8528	23.5666	25.4714	25.3618	24.1608	22.7409	23.1957	23.2016	25.2383	24.747	27.0459	23.9983	24.0421
ITGA4	25.0596	26.5379	25.2496	26.7513	27.1821	25.7937	26.4732	25.1696	25.1301	24.4333	25.2711	25.8432	26.8922	31.157	28.3514	26.466	24.0007	25.5318	24.3148	24.4358	27.6133	26.0751	27.0595	27.0063	28.1347	27.0533	25.2855	26.2351	25.2828	24.6949	25.5006	25.0115	25.5547	26.5898	27.7829	25.5956	27.3063	25.1606	27.6652	28.1155	26.5109	27.6435	26.9171	27.1223	26.718	27.0103	30.3795	27.9084	28.4011
ITGAV	24.0266	25.5222	25.0497	25.7103	26.273	24.6339	25.1544	23.6357	23.9491	24.0516	23.7749	24.0424	25.2576	25.8631	25.0946	24.5412	22.9778	24.4459	23.8742	22.4172	24.516	24.0397	23.4402	23.2566	26.013	25.2502	22.6804	24.5909	22.6284	22.2738	24.2419	21.7442	22.7963	23.1684	24.571	23.8952	23.7049	22.6453	25.9052	23.6504	23.2399	22.501	23.9533	24.0424	24.1657	24.3964	28.53	24.1954	24.5132
ITGB1	23.1382	23.8388	23.1468	24.2763	25.1902	23.0472	23.1018	21.4628	21.8966	21.7447	22.5432	22.0012	24.2023	25.504	22.5405	23.3745	21.3903	22.3998	21.9506	20.7744	22.5792	22.2787	22.6778	21.3375	24.277	23.8191	20.6839	22.5765	20.4771	20.46	22.669	21.2735	21.2124	23.2471	23.6004	22.8557	21.4657	20.6068	25.2228	23.0682	21.8138	22.6027	22.0591	22.7636	24.0788	23.8609	28.0997	24.0299	22.5958
ITGB3	26.5501	27.2638	26.3847	26.9619	27.4809	26.6166	27.2187	27.1587	26.6972	26.3747	27.4837	28.1094	29.9632	32.2194	25.8046	27.1714	26.2566	27.0602	26.9515	27.0939	27.5718	28.0222	27.2484	28.0324	27.4939	27.5558	27.4287	26.3297	26.5052	27.2211	26.4662	27.9992	27.2011	28.5785	28.9139	26.0043	27.9824	26.813	27.0841	28.8443	28.6876	27.3891	29.0627	29.0327	29.5545	29.3519	31.1044	29.5629	30.2327
ITGB5	25.4885	26.5285	25.2747	26.3349	27.0085	25.7193	26.066	24.0407	24.6418	25.6107	24.3348	24.3326	25.3635	26.7337	25.3664	25.7078	24.1819	25.4248	24.871	23.058	25.0103	25.2811	25.7394	24.0361	27.1422	26.5379	22.544	24.76	24.5896	22.4261	25.2256	22.2346	23.7596	24.5704	24.7651	25.2775	24.5973	23.1169	27.27	25.8312	23.6237	24.5287	23.6256	24.054	25.9327	25.5488	29.6212	25.2742	24.6532
JUN	22.7119	23.0963	23.5025	24.2534	24.6775	24.4501	24.7628	22.4387	21.9932	22.9339	22.0681	23.4413	24.5488	23.8022	24.3863	24.2188	22.217	22.753	21.8625	19.488	23.518	22.9906	22.4125	22.7045	25.213	26.9779	21.0933	21.7154	21.0758	21.9206	22.3931	21.1567	20.2946	22.7511	23.1778	20.9639	23.8821	21.9981	25.4901	25.076	21.8171	24.0232	21.8629	23.0931	23.9231	24.2412	27.3813	23.5344	22.3899
MAP2K1	25.5049	26.4471	25.2629	26.1336	26.6236	26.0297	26.2468	24.7646	25.0518	25.1513	25.5329	25.4213	26.9409	28.0704	27.0323	25.5722	24.0867	25.7269	25.3935	24.3788	25.9204	25.7228	25.1638	24.4904	27.4325	26.3906	23.8744	25.5865	24.8728	23.1681	25.031	24.0386	24.4227	26.5902	25.7053	24.5741	24.9257	25.075	27.0376	24.8522	24.8742	26.4687	24.833	25.5014	25.7715	26.0187	29.7098	27.311	25.2705
MCAM	24.2407	25.2266	24.5101	25.1553	26.1959	23.3525	25.2129	24.1562	24.3915	24.3606	24.4334	24.8412	26.4212	29.6617	22.7515	24.3989	23.3856	23.5246	23.4674	22.3522	26.9565	25.1043	23.1719	24.6948	26.4643	25.2674	23.2234	24.593	23.5099	22.7871	24.3436	24.0616	22.7666	25.3482	24.1991	23.2248	25.4818	22.5337	26.4422	23.6517	24.5411	23.8029	24.3506	25.0506	26.0062	26.098	30.1423	27.2024	26.1203
MDM2	24.5253	25.8525	25.3022	26.0215	26.8628	25.4518	25.1461	24.0085	24.2737	24.0073	24.1145	24.0342	25.2011	27.5972	26.0662	25.1658	23.2418	24.5339	23.7277	23.4796	24.0513	23.4564	24.3231	24.4251	25.8418	25.1733	23.9716	24.6423	24.0948	22.9916	23.7182	23.3796	22.6963	24.5401	24.9914	24.1661	23.78	23.7158	26.2236	23.4634	24.5902	24.5252	21.5102	23.6367	23.7838	24.8569	27.9939	24.8997	23.8291
MET	24.573	25.3245	25.558	25.7479	26.4101	25.597	25.2133	24.3158	24.3996	23.722	24.2776	24.1198	25.4089	28.6007	27.0066	25.2735	23.293	24.4821	24.0893	22.0428	22.8582	23.6017	22.1217	21.4087	24.704	25.1831	21.6924	22.1247	22.3982	22.0644	23.7254	21.1847	22.4622	23.8563	23.0639	24.0971	23.5002	20.9484	26.4625	25.4095	21.7747	22.9609	22.1015	22.8902	24.1041	23.6926	27.2319	23.5078	23.5587
MMP1	26.852	28.0652	26.7694	27.4756	27.2121	27.7179	27.4476	27.3336	25.6397	26.8667	28.4149	26.0204	28.8995	32.818	29.5657	27.1462	25.3864	27.823	29.1255	24.8434	26.1004	24.6945	19.7416	27.3854	27.0729	22.2363	20.3704	27.0986	24.086	24.0964	23.2062	21.3261	20.2468	26.0269	23.2883	24.24	26.4478	24.2383	27.9928	27.3404	26.1466	24.1274	26.5661	24.4344	26.6452	22.695	29.4676	27.1876	26.6366
MMP2	24.1329	24.9468	23.3504	24.9827	26.0818	24.0619	23.9741	22.6675	22.4036	23.008	22.6059	22.6026	24.5736	27.7973	24.7564	24.8031	21.9689	23.1111	22.2557	20.83	26.4181	22.6941	20.8277	24.9022	27.2056	24.3417	21.11	23.43	21.5332	22.4065	23.5271	20.4781	22.0685	22.9653	23.2114	23.548	25.1516	21.1978	25.4966	25.1892	22.8043	24.3545	24.1403	24.5802	26.1589	26.0275	30.1311	26.0169	27.8733
MMP9	27.1113	27.8756	27.4115	27.4108	28.0259	26.2289	28.1951	25.257	29.1455	26.8197	26.8172	27.0993	29.0323	32.6289	30.0197	26.9201	25.6579	27.2755	25.9761	28	28.5379	28.1915	25.1646	27.9952	28.2062	25.5665	25.3688	27.2825	25.3461	26.5794	23.6105	23.5809	25.0602	25.7526	26.0264	24.4569	26.8599	25.6236	26.7744	26.653	26.3751	24.9404	30.4741	28.0583	24.9524	25.9629	28.331	27.6542	27.3801
MTA1	24.071	24.9308	24.5385	25.4246	26.1501	24.5578	25.0646	24.3514	24.1324	23.8543	24.2224	24.4987	25.3432	26.4856	24.7135	24.7403	23.4143	24.9756	23.3532	22.9582	24.2321	23.7339	23.4779	23.7572	25.72	25.3172	23.5195	23.9471	22.9389	22.9947	24.733	24.8022	23.2173	24.6582	23.8058	23.4039	24.2593	22.7951	25.1313	23.4506	24.3288	24.108	23.713	24.2192	24.616	24.5896	27.0501	24.425	23.643
MTA2	24.7806	26.1449	25.4541	26.0137	26.6976	25.4758	25.5107	24.1299	24.45	24.5374	24.5259	24.6736	25.9763	26.9735	26.3896	25.019	23.3814	25.0426	24.3332	23.456	25.2392	24.7161	24.4284	23.8282	26.0872	25.4009	24.1299	24.9089	24.198	24.0954	24.3713	23.1749	24.1033	25.2291	24.5755	24.6701	24.8324	23.4992	26.1678	24.328	24.2841	24.2913	23.7589	24.0292	25.2367	25.0247	28.5912	26.3074	24.4466
MTSS1	24.8198	25.5754	25.1314	25.9003	27.098	25.9151	26.1244	24.6985	24.8855	24.6133	24.2115	25.2722	25.7967	28.4192	27.2522	25.3385	24.2779	25.5155	24.0442	23.2384	24.3247	26.1855	26.4022	27.3065	27.2725	28.5948	24.0083	25.8381	25.1564	25.0676	26.2259	26.0612	24.4844	25.8628	28.6676	24.562	26.2419	25.1132	27.4779	24.9804	28.191	26.6056	26.7607	29.4693	25.9682	25.15	30.6218	29.3233	25.1354
MYC	26.305	26.9571	27.5978	27.294	27.9671	28.0495	25.6815	25.2447	24.9721	23.9605	24.7789	24.8419	26.1795	32.6171	28.8215	27.5285	23.9673	25.1196	24.5047	21.7091	23.8863	23.3488	22.3486	24.0031	25.2639	26.0156	22.2359	23.8294	23.2549	22.3151	24.2271	22.4115	20.9143	23.3066	22.9309	22.7243	24.4419	22.083	25.2465	26.3212	22.542	23.9908	23.279	23.8879	24.2828	23.5697	27.0088	26.7003	24.1366
NFKB1	26.5836	27.5029	26.8047	27.0716	27.6405	26.9845	27.1929	26.1601	26.647	26.7619	26.0433	26.3214	27.2674	28.4947	27.7469	26.7504	25.26	26.5983	26.206	26.6889	27.1157	27.0003	27.3773	27.5898	28.0974	27.6993	26.308	26.8673	26.5175	24.5727	25.9384	24.5343	25.3144	27.0292	27.4567	25.5074	27.428	26.0328	27.7316	27.2165	26.0518	26.6677	25.7386	26.2391	26.7783	27.1153	30.3425	28.2391	26.6775
NFKBIA	24.0873	25.6507	25.0705	25.704	26.5152	25.092	25.08	23.1476	23.3789	24.402	23.4416	24.0096	24.9978	25.0958	26.1087	24.5206	21.8916	24.5208	24.019	24.0792	26.2346	25.1572	24	25.7352	27.4652	25.9269	23.1223	24.6563	23.7598	22.1329	23.3082	22.4703	22.0507	24.3043	24.2015	23.763	25.1404	24.0399	27.0957	24.131	24.5197	22.6763	23.6993	24.5275	23.5095	23.1682	28.3053	24.3629	23.1534
NME1	24.7109	26.7212	25.9038	26.3314	26.5898	26.1035	24.2955	22.6927	23.7007	23.4394	23.2789	23.405	24.56	30.1862	27.0313	25.2207	21.6578	23.504	23.3961	21.7515	23.7741	22.9907	21.9491	22.8459	24.2222	23.5917	20.9113	23.2851	22.3125	20.5224	22.3921	20.6052	21.0806	23.489	23.1179	22.1045	23.3853	21.8204	25.0402	22.4589	21.3392	22.4099	21.8279	22.0157	23.1092	22.9831	26.5764	25.6078	21.6467
NME4	26.0452	27.039	26.026	26.7837	27.7514	25.3275	26.247	25.2507	24.8548	25.2264	25.2585	25.2442	26.5115	30.0021	24.5716	26.4691	24.131	25.4801	25.5298	24.02	24.7184	24.016	24.227	24.7607	26.3804	25.5438	23.6535	24.72	25.2919	22.7225	24.5886	23.289	23.2075	26.4282	24.4284	24.7502	25.9202	22.3091	26.9029	24.0991	24.5204	24.5871	22.9657	24.8415	25.9618	25.3313	29.1396	25.5854	25.0863
PDGFA	27.063	27.4408	26.8558	27.5178	28.1652	27.4732	28.3618	26.8701	27.0156	26.4793	27.0117	27.1423	28.5067	27.9462	28.1066	27.026	26.0652	27.4553	26.511	25.6466	28.7833	27.8095	26.6833	27.5324	29.3348	29.9056	26.1785	26.8808	26.5357	27.2758	27.762	25.4849	27.3723	27.2447	27.3204	27.3636	28.7618	26.0404	29.0701	28.3858	26.3556	26.6565	27.9992	27.1442	29.4337	29.7732	32.5961	25.5381	29.1709
PDGFB	27.8765	28.5738	27.2058	28.1588	28.741	27.5957	28.4502	27.8733	27.2708	27.4708	27.62	28.2004	29.8871	34.151	27.5636	27.7508	26.8693	28.0441	26.8528	26.2261	29.5137	28.6299	27.1215	28.4038	29.4347	28.3718	26.583	27.5111	27.0193	26.461	26.6142	25.0638	26.1721	27.5308	27.7757	26.1609	28.3631	26.1517	29.1051	27.2441	27.6215	25.3436	27.7986	28.2074	29.2524	29.1731	33.4442	28.4991	29.7189
PIK3R1	24.9236	25.8507	24.553	25.5621	26.6385	24.6016	25.2958	23.9061	24.172	24.2667	24.1299	24.4232	25.0584	26.3281	24.2004	25.0894	22.9602	25.053	23.7883	23.0736	25.7551	23.4934	25.9184	25.7834	26.3312	26.877	23.0227	25.1607	24.4752	23.465	25.2484	22.7447	22.7085	25.8107	24.6124	24.1228	25.4456	23.4768	27.2269	26.1941	24.7817	25.3525	22.9067	24.3279	24.3968	24.6261	29.0325	24.309	24.1989
PLAU	26.0995	27.1302	25.7706	26.7304	27.0134	26.3644	27.1219	26.0156	25.8726	25.764	26.5005	26.8242	27.9482	31.1718	27.9743	26.3087	24.6212	26.6607	25.5284	23.9434	27.2969	24.6429	23.9949	25.9914	27.5155	26.455	22.7716	25.1896	24.4238	23.4601	24.9476	22.6419	22.5861	26.4945	25.0461	24.3233	25.2253	23.6804	26.7587	26.3271	23.8928	24.6912	25.1764	24.1398	25.8739	25.2675	30.0352	27.1011	27.0771
PLAUR	23.1348	23.0927	24.5369	25.7738	25.2524	25.2373	24.4131	24.2537	23.7673	21.9283	24.1913	23.8851	25.4226	24.6914	27.7141	25.0379	22.8178	24.1041	23.5421	22.1976	24.2578	24.6264	22.4722	22.2636	24.4748	23.8092	23.6224	23.8231	21.4515	22.3942	23.2146	22.5086	23.0592	24.0257	23.2871	24.5092	23.6718	23.498	26.2346	23.5318	24.4561	22.0255	23.8659	24.0105	25.0105	24.5501	28.6706	25.1551	22.6305
PNN	23.9501	24.74	24.5619	25.3222	26.2679	24.672	25.2604	24.1361	24.0667	24.0966	24.1926	24.7587	26.3307	28.1652	25.3666	24.9798	22.7163	24.3331	23.1591	22.2806	24.7851	24.1309	23.9911	23.5613	25.8415	25.6846	23.6438	24.3517	22.9931	22.3284	24.6196	24.5869	23.3745	24.564	24.1131	23.8186	24.4154	22.4198	25.3128	23.2663	23.9319	24.0919	23.737	24.1164	25.3002	25.2927	28.0513	24.217	24.0251
RAF1	25.1018	25.9587	25.4139	26.2231	26.9584	25.5541	25.3659	24.3169	24.3637	24.7475	24.3224	24.5539	25.3886	26.2558	25.6393	25.1616	23.565	24.995	24.0662	24.364	26.0431	25.2218	25.1085	25.014	26.3234	26.0682	24.2115	25.4872	24.4612	23.8187	25.004	23.6094	24.1933	25.2014	25.0732	24.7066	25.3159	24.2573	26.8333	24.3344	24.712	24.8988	24.6037	25.6131	25.5058	25.6567	28.5356	26.7297	24.6757
RB1	25.542	26.6655	25.7757	27.1088	27.5156	26.1502	25.8021	24.7484	24.9085	24.2619	24.7424	24.7151	26.2647	28.2386	27.0261	26.3739	23.7631	25.1295	24.2952	23.1408	25.5209	25.1297	25.4008	25.095	25.6725	25.7267	24.0116	24.1632	23.8624	23.0207	24.6133	23.0248	24.5065	26.0225	24.8033	25.4156	25.2711	23.2979	26.7487	27.9395	23.895	24.9263	23.6015	23.5574	25.8137	25.9217	28.3292	25.17	25.3115
S100A4	25.5488	25.5115	24.5292	25.4722	25.7774	24.8883	25.1831	24.227	23.7985	24.6513	23.8894	24.26	25.1078	27.2996	25.1938	25.0043	23.7923	24.7997	23.1808	24.571	27.1744	25.0879	23.6943	25.8205	25.2992	24.4686	24.1154	24.8717	24.7517	24.417	21.3108	22.0629	23.7316	24.7517	23.2153	24.4989	24.9912	24.4963	26.4401	23.1805	24.7254	21.1894	22.5699	24.5255	23.1543	24.1464	28.039	22.7779	25.7715
SERPINB5	27.743	27.9678	26.8839	27.3719	27.7811	27.342	28.8588	28.6281	28.5769	27.7842	30.0624	28.5346	29.8492	34.2215	28.9208	26.9397	27.1782	27.8392	29.2845	26.0997	26.175	28.6917	27.4327	25.9474	28.0653	26.5038	30.397	25.4366	23.6118	23.4875	25.4051	25.8426	26.1251	27.8093	25.9109	25.4608	25.0537	28.4347	28.2597	25.8954	26.1768	27.4532	23.8623	24.6607	26.0534	30.5767	30.839	26.4937	24.9832
SERPINE1	26.5418	27.3464	26.8757	27.4161	27.9158	27.5289	27.0585	27.5052	26.3138	25.109	27.6697	26.009	30.2029	30.5802	28.6598	27.5358	26.6657	26.3029	26.0299	23.29	28.0159	26.1902	22.5362	26.146	29.0285	25.5185	23.9113	26.3126	23.0205	24.6111	24.5995	25.095	23.6958	24.8096	24.6161	24.5499	25.4376	24.4247	27.6804	25.7246	27.2262	24.8969	25.2329	26.4644	28.0465	26.6648	30.4223	28.7384	28.3091
SNCG	26.1138	26.9151	26.0404	26.4429	27.2143	26.2039	26.7092	26.2143	26.129	25.861	26.7533	26.7352	28.4525	30.0705	26.893	26.3349	25.7144	26.006	25.5789	27.0837	27.285	27.9642	27.6223	28.2969	27.7163	27.6736	28.0389	26.5156	25.2033	28.123	26.4093	27.879	28.2551	28.4022	29.8159	26.0995	27.7527	26.8882	27.3244	28.9913	29.245	27.7332	29.8729	29.3399	29.791	31.0552	30.5466	29.1454	30.4701
SYK	26.5234	27.5794	28.6639	29.5313	28.707	29.0038	27.4989	27.5779	27.7692	26.1173	27.3925	25.9553	27.1312	33.0319	30.9631	27.2435	27.015	26.8136	27.3122	24.2952	26.3621	28.1925	28.99	25.7108	29.8257	28.4436	28.1323	27.506	25.6636	25.3443	26.6912	26.0979	25.0552	30.1202	28.0558	26.7202	28.7918	26.8586	30.1484	28.8425	25.2377	28.0957	28.2791	24.8433	28.6264	27.7315	31.3628	26.7904	30.2379
TEK	25.7205	26.7538	25.5935	26.3236	27.0128	26.2787	27.1428	26.032	25.5684	26.2439	26.5322	27.0019	28.3682	32.4508	27.3236	26.1384	25.2814	26.5168	26.1175	25.6564	27.4912	27.7217	26.9514	27.6627	28.643	27.3145	26.665	26.058	26.3656	26.5206	26.0555	26.3526	26.5672	28.4959	29.4166	24.8813	28.5528	26.2123	27.6882	28.8447	27.938	28.2203	28.2809	29.0017	28.3972	28.716	31.0776	28.5585	29.0889
TERT	29.8785	30.8007	29.1443	30.0754	30.5144	30.6747	31.7436	31.4806	30.8041	30.3994	31.6922	32.418	32.3977	34.361	31.5936	29.644	29.5154	31.3102	30.8145	30.2597	30.6881	31.4796	30.7894	30.3357	31.0984	31.4978	31.4275	30.0403	31.1036	29.6425	28.5035	31.6849	31.9794	32.7862	33.2793	28.0206	31.4833	30.6088	30.6467	33.9309	34.363	29.3477	32.8502	33.0699	32.2366	34.0773	34.0278	29.9308	31.0424
TGFB1	24.1189	24.903	24.1961	25.0811	26.1001	24.1935	25.1856	24.0043	23.8461	23.3848	23.7091	24.1927	25.1177	28.2064	25.1514	24.7459	22.7005	24.1633	22.6204	21.9981	26.3649	24.0154	23.3229	25.1975	26.3552	24.1372	23.184	23.4133	22.0078	22.6766	23.2012	21.7983	22.7093	24.2567	25.5153	24.3185	24.8009	22.6558	26.2201	24.3459	24.571	23.3833	25.3186	25.7489	25.7838	26.0179	27.9252	24.8509	27.0686
TGFBR1	27.1765	28.0271	26.7635	27.4494	27.9673	27.3805	28.8243	28.335	28.0993	27.4305	28.5032	29.4678	29.4687	32.5634	28.2135	27.1211	26.7606	28.3837	28.0148	27.0201	28.2536	28.425	28.5174	28.1198	29.3269	27.8203	28.1184	27.1673	27.2573	28.1297	26.8099	27.5641	27.759	29.0224	28.7447	25.5213	28.5684	27.3021	28.1875	29.2624	29.0413	28.6965	28.5364	29.0902	28.4443	28.7019	31.0709	28.9126	29.3557
THBS1	24.3249	24.4167	25.0059	25.0822	25.201	25.6349	23.7507	23.9614	23.057	22.5373	23.2867	22.753	24.2248	26.1316	25.621	24.0048	21.2473	23.1515	23.0022	22.5012	27.5141	24.2308	23.0003	25.466	27.7577	25.5773	21.6674	25.1439	23.1776	22.3957	24.1422	22.4765	22.6601	22.9695	22.99	24.73	25.4668	22.6362	25.8567	24.3536	23.4279	22.9639	23.4999	23.9238	25.8725	25.7486	27.9726	26.1004	23.8266
TIMP1	22.9462	23.5546	22.8572	23.8335	24.4867	23.0648	23.6352	22.3733	22.4821	21.5447	22.6269	22.3544	23.8119	25.3124	23.5471	22.8209	20.7962	21.3496	21.7586	18.1107	21.4115	20.6157	19.7498	20.7318	22.4508	20.749	19.2282	20.2726	19.9671	18.7835	19.752	19.2594	19.6961	21.0138	21.1374	21.7119	20.7312	19.3386	22.0852	20.3157	20.8297	18.3983	20.0778	20.9184	21.8099	21.8258	24.5287	22.0974	19.2098
TIMP3	27.7249	28.2162	26.6176	27.2678	27.8961	27.5542	29.894	29.1067	28.7581	27.73	31.6699	33.1121	32.7866	28.8954	29.6527	27.2262	27.2104	29.1522	30.7061	29.083	28.5501	29.3835	29.6578	29.8497	28.9548	28.5178	31.7918	27.726	28.2777	35.1966	26.7125	30.8442	30.0966	30.8098	32.8584	25.8916	31.2397	30.0259	28.1809	33.4631	31.5924	33.1524	31.9036	32.3791	31.2405	32.0208	35.07	31.172	31.3944
TNF	29.0021	29.5956	28.0516	28.7066	29.1565	28.9501	30.9639	30.8362	30.3569	29.6771	32.2756	32.8483	33.7612	34.1	30.5311	28.6037	29.2903	30.4095	31.2659	31.2265	29.7318	30.8917	30.9579	29.6292	30.3364	30.2771	32.9379	28.7536	29.9103	32.7808	28.0391	32.9396	31.3558	31.7409	31.9971	27.2172	31.8992	31.8649	29.5514	33.5663	32.6914	30.8677	32.4809	32.9173	31.1324	32.3059	33.8626	32.8325	33.1475
TNFRSF10B	25.0346	26.0226	25.4645	26.1612	27.1639	25.356	26.0097	24.7063	25.0124	24.3705	24.868	24.8525	26.1177	29.0198	27.0391	25.495	23.1459	25.0583	24.217	22.7428	24.713	23.7516	23.7586	23.9573	26.1069	25.123	24.2322	24.5887	24.2039	22.4522	24.0748	23.1777	23.4827	25.3415	25.2608	24.876	23.5043	23.6857	26.951	25.6118	23.221	24.1442	24.0581	23.9387	25.0211	25.3934	29.9738	25.6201	24.2441
TNFRSF1A	25.1762	25.683	25.5231	26.3705	27.0674	25.8832	25.9924	24.4327	24.8368	24.9379	24.4803	24.4768	25.5267	25.3633	26.2224	25.2024	23.7603	25.447	24.2098	24.6176	26.0425	25.8232	25.5921	25.6985	27.02	27.117	24.5356	25.6937	25.2005	24.4975	25.363	23.4027	24.5191	26.3172	25.1984	25.5083	25.2959	25.234	27.7273	25.463	25.5567	24.8611	24.8015	25.1167	26.342	25.7787	29.7934	25.948	25.0094
TNFRSF25	26.0806	26.3178	25.7428	26.0641	27.3799	26.0422	27.8204	27.3814	26.4646	27.118	27.5758	27.4556	27.533	28.4284	28.4114	26.2626	24.1546	26.7747	26.5377	24.1783	27.9458	26.5609	27.2775	25.966	27.634	27.7882	25.9792	26.8389	26.6084	29.0594	26.5513	25.8328	26.9597	26.0511	27.7744	25.1753	27.1281	26.0674	27.0543	27.3802	27.0527	27.3059	27.9957	26.0299	28.0509	28.2213	31.0047	26.4371	27.3902
TP53	24.7455	26.15	25.4657	26.296	27.0286	25.4988	24.1532	22.7888	23.4654	23.2227	23.1987	23.1142	24.2721	29.0763	26.4829	25.5982	22.1047	23.9551	23.2778	23.9151	23.3158	22.7041	23.3392	22.597	25.2716	24.0122	24.5055	24.4869	24.3705	21.8933	23.5884	24.3811	21.0039	26.7823	26.8029	23.5026	23.1783	21.6448	26.7374	26.9485	22.9282	23.4118	22.0332	23.5127	24.0622	24.0783	27.557	24.5011	23.2585
TWIST1	28.3311	28.8337	27.4327	28.3292	28.555	28.0557	30.1301	29.5328	29.3912	28.9099	30.0978	30.0295	31.5143	33.3454	28.2945	27.9137	27.4832	28.7929	28.989	26.5212	31.0464	28.1231	25.5673	30.1616	31.1055	28.6015	26.3205	28.1097	26.4627	28.1593	27.7507	25.8016	26.8218	26.8505	28.1567	26.2526	30.8878	27.0181	29.3752	28.1006	27.5457	27.3121	29.3565	29.7658	31.2037	29.9455	33.1559	30.5358	31.684
EPDR1	26.0609	27.1777	26.1382	26.7693	27.3684	26.9015	26.834	26.1261	25.4957	25.7119	25.8182	25.494	27.1747	27.982	27.9371	26.7255	25.1421	26.2342	25.7537	25.5238	25.7879	25.0249	24.4474	28.1452	27.3906	28.1594	24.2645	24.6367	26.1013	27.0298	26.4693	22.753	23.9293	25.211	25.1779	25.7713	26.7796	24.0444	27.3239	29.5792	23.4427	25.1668	24.249	24.7504	25.7005	26.0377	27.9541	28.234	25.138
VEGFA	23.0188	23.5856	23.6949	25.0347	24.9348	24.0177	24.7892	23.6133	23.3679	22.63	23.4089	23.4637	25.0771	24.7986	25.5193	24.2914	22.1823	23.6317	22.3259	21.3715	24.4544	23.2952	22.5093	21.2741	23.8522	24.361	21.4614	22.3395	21.3252	20.9366	22.6346	21.0014	21.8146	21.7198	21.0547	22.8429	22.8019	21.0912	24.2222	21.852	22.877	22.7091	21.3832	22.7656	23.6198	24.0043	25.4568	23.287	22.1444
B2M	19.3818	20.1865	19.2599	20.4902	21.4531	20.1067	19.6587	18.3645	18.5801	18.2617	18.5017	17.9396	19.4443	19.1189	22.305	19.5375	17.1348	19.1599	18.8133	18.2361	20.4452	19.2834	19.2731	20.0436	21.0208	20.9753	18.6102	20.034	18.4988	17.9659	18.1875	17.9904	18.3248	19.4774	19.3694	19.423	18.4803	19.0613	22.18	20.2296	18.2178	20.9307	19.3511	18.7686	18.6758	19.0218	21.7874	18.2676	18.1875
HPRT1	26	28	27	27.9813	27.9463	27.5354	25.9199	24	25	25	24.4919	25.1976	26.5984	28.5888	28	26.7722	24	26	24.768	23.8513	25.6968	25	24.9784	24	27	26	24.5219	26	24.3818	23.3611	25.3859	24.3502	24	25.8489	23.8041	24.723	25	24	27	23.1095	24	24.412	23.2857	24	25	24.9175	28	25	22.8433
RPL13A	22.7479	23.8817	23.5777	23.6057	24.9658	23.2883	22.6228	21.0771	21.821	22.1018	20.5551	20.7165	22.0512	25.9277	23.5102	22.9922	21.7122	22.4825	20.8889	20.3612	20.5126	21.1753	21.1944	21.4284	22.3045	22.4603	21.5465	22.0819	19.4443	18.9067	21.7929	20.6164	20.0321	22.6964	22.0515	20.7278	21.2332	21.4047	23.9034	21.2071	21.1151	21.4791	20.1221	20.2859	20.8363	21.5642	24.7304	22.1361	20.6661
GAPDH	22.4319	24.0057	23.149	23.6033	24.1245	23.1719	21.9369	19.6679	21.0589	21.2224	20.1576	20.0321	21.4674	23.6045	23.1023	22.3924	19.5904	21.1431	21.1783	20.014	21.2715	20.9624	20.6755	21.1607	22.3227	21.5843	19.819	21.1432	20.3577	17.7708	20.1313	19.6909	19.1764	23.1409	20.4738	20.2697	20.1979	20.1061	22.4685	19.3431	21.079	20.1469	18.4304	18.9409	20.0341	20.6211	24.048	21.3553	18.9059
ACTB	16.9975	18.3177	17.8235	19.2461	19.7124	17.2944	17.1626	15.9079	16.6338	16.1093	16.3454	16.6745	18.0708	19.0403	17.2318	18.0918	15.1626	16.6612	16.2553	15.2473	16.5144	16.8718	16.8124	16.3433	18.4433	17.7792	16.305	17.1989	16.0012	15.5935	16.6914	15.5541	16.763	18.2597	17.1508	18.0164	17.6481	15.6904	19.0623	18.2088	17.0092	17.0035	16.1785	16.6612	18.1098	18.2679	21.3986	18.3356	17.2057
[truncated: 65 more columns]

## Sheet: Cholesterol
3. Raw Ct values obtained from RT² Profiler PCR array (Qiagen) PAHS-080Z (Lipoprotein signaling and cholesterol metabolism)
Gene Symbol	1252 NT	1422 NT	1211 NT	1277 NT	1339 NT	1387 NT	117 NT	132 NT	121 NT	123 NT	135 NT	134 NT	136 NT	334 NT	1732 NT	1885 NT	115 NT	116 NT	128 NT	1252 CRC	1422 CRC	1211 CRC	1277 CRC	1339 CRC	1387 CRC	117 CRC	132 CRC	121 CRC	123 CRC	134 CRC	135 CRC	136 CRC	334 CRC	1732 CRC	1885 CRC	1242 CRC	419 CRC	742 CRC	977 CRC	1030 CRC	1092 CRC	1100 CRC	1146 CRC	1234 CRC	1325 CRC	1512 CRC	1702 CRC	1739 CRC	1815 CRC
ABCA1	23.3832	25.0879	23.33	25.22	25.051	23.47	25.7327	25.7051	24.34	24.5226	25.309	26.36	24.78	24.4387	24.33	26.2504	25.5276	25.73	24.12	23.4604	26.4139	24.78	25.02	26.7017	27.18	27.0119	24.1328	26.15	24.5037	26.31	25.4661	25.17	23.6383	27.32	25.04	25.41	26.9433	25.2	26.82	25.6349	24.06	26.7505	26.1431	25.1662	26.02	27.2	26.6349	28.6	26.2283
ABCG1	22.6223	23.3815	22.82	24.02	23.4612	23.72	24.9713	24.0818	23.7	23.6197	23.8628	24.4	25.13	23.6173	25.19	24.3374	24.5235	24.42	24.09	22.8853	23.2278	24.29	24.91	24.5926	25.34	23.5558	23.1935	24.04	23.15	25.27	23.1654	25.02	22.3288	24.33	24.0824	25.32	26.4467	25.55	25.75	24	24.21	25.067	23.5792	23.8746	24.72	23.045	25.28	25.37	23.7942
ACAA2	21.3151	23.3958	22.27	23.42	23.1984	22.95	22.3208	22.113	22.08	21.6382	22.145	21.63	22.53	23.1274	26.14	22.3309	23.218	23.95	21.93	23.5185	24.0784	23.24	23.98	23.572	24.19	24.1068	23.6538	23.61	21.3104	23.92	22.8348	23.55	22.4722	24.79	24.8468	24.11	23.349	23.6	23.66	23.668	24.28	24.6216	23.7227	23.5962	23.46	23.3906	24.5521	23.69	23.0673
AKR1D1	26.4927	27.9571	25.91	27.3	26.3185	27.06	28.6382	29.1889	28.21	27.6405	31.2988	31.65	30.8	27.2121	28.7	27.8639	25.2971	28.46	29.51	29.4274	27.2032	29.52	28.67	27.9774	28.76	30.9715	33.0849	27.01	28.0382	26.83	30.201	31.13	28.2829	30.75	25.3979	26.26	30.8082	30.42	29.63	29.2369	28.9	28.3127	31.1283	27.9952	28.76	28.7914	28.1559	30.39	29.4326
ANGPTL3	25.9978	27.636	26	27	26.6174	27	28.353	28.8017	27.47	27.3841	28.9819	30	28.13	27.1042	29.06	27.8268	25.585	28	28	27.6286	28	28	28.49	27.4206	28.69	29.3474	28.855	27.35	27	26.94	29.772	28.96	26.5823	29.64	25.7776	26.38	29.1578	28.01	27.62	27.1388	27	27.115	28.2051	27.1774	27.15	28.8666	27.8284	28.09	27.7941
ANKRA2	25.8785	27.1545	25.57	26.84	26.9485	26.34	26.9913	26.6016	26.29	26.242	26.6919	26.97	26.68	26.3608	27.74	27.4432	26.2151	26.65	26.23	25.5227	25.6024	25.74	27.43	26.8667	27.14	27.1247	25.4208	26.57	25.3711	27.14	25.2167	26.31	25.0866	27.59	25.8709	26.28	26.4629	26.73	26.57	26.2036	27.31	25.8327	26.7202	25.2203	26.08	25.6622	26.8539	26.64	26.0357
APOA1	27.0967	28.7587	26.48	27.81	27.0487	27.36	29.5141	29.5753	29.29	28.5609	30.4085	31.44	30.76	27.3824	29.72	29.0351	26.2282	29.09	29.67	30.2728	28.5383	29.53	29.82	28.4139	29.27	30.6151	32.5309	28.14	28.4587	27.18	30.5639	31.26	28.4396	31.4	26.9072	27.11	33.0987	31.55	31.7	32.3401	31.19	30.158	31.756	28.3256	29.41	29.0677	29.1551	33.51	30.0271
APOA2	28	30	25.94	27.24	28	26.9	31	30.6344	29.1	29.3906	32.1865	32.38	30.6	26.8605	28.97	29.3831	27.1553	28.37	29.37	30.8669	29.7108	28.37	29.02	29.6992	28.54	32.6877	33	27.38	29.4597	26.48	32.9243	31.03	30.5307	31.62	27	26.47	33.7915	25.02	30.25	32.3949	27.91	32.0654	33.2417	29.008	28.05	30	29.7301	30.51	30.334
APOA4	26.32	27.6943	25.56	27.13	26.3466	26.78	28.2369	29.6585	28.21	27.8194	31.1082	30.42	30.2	26.1809	28.08	27.7726	25.5473	28.13	29.15	27.3426	27.6197	27.84	28.19	28.0177	28.7	30.1334	28.9418	27.1	26.3686	26.25	28.6842	29.78	27.1715	31.65	26.0192	26.13	29.5768	30.22	31.01	31.4493	29.01	29.7439	31.7494	27.4082	28.74	28.4536	28.5306	30.76	28.2097
APOB	26.1277	26.5622	25.67	26.67	26.0445	26.46	28.151	29.3129	28.23	27.1397	30.8815	30.6	31.01	25.3358	28.08	27.7246	25.0714	27.81	29.48	29.2544	27.5955	28.97	29	27.6375	28.02	29.6337	31.2055	26.74	27.2745	26.17	30.7293	29.72	28.5001	30.67	25.1858	26.32	27.4388	30.01	28.18	27.5268	27.76	27.7039	29.9718	26.9933	28.65	28.7015	27.8243	29.73	29.175
APOD	22.6761	25.2543	23.25	24.16	24.9312	24.14	24.8779	24.3722	24.07	23.1845	23.7734	24.24	23.52	24.3044	24.45	24.1955	25.1407	22.25	22.83	22.8071	26.2409	26.02	27.69	25.6923	27.4	26.016	25.5854	22.41	25.948	25.6	23.4279	26.38	24.7666	26.62	25.3641	25.24	26.0697	23.16	28.91	26.6385	27.97	24.1463	29.7499	26.3297	26.48	27.1689	26.3012	27.58	26.1594
APOE	21.524	23.5637	20.94	23.53	22.8886	22.46	22.1909	22.1494	21.35	21.4839	23.0921	22.57	22.13	23.0902	26.12	23.4618	24.0283	22.22	21.02	20.8526	25.8779	21.36	23.04	25.2054	25.22	23.1241	21.6828	23.69	20.834	22	21.8971	25.93	20.2286	23.59	24.0322	22.34	23.2841	22.36	25.04	24.8614	23.98	24.8264	26.2371	25.131	27.07	26.2448	27.246	26.34	24.5274
APOF	27.1346	28.674	26.5	28.01	27.2422	27.56	29.8396	30.3311	29.23	28.4859	31.1066	31.9	32.97	27.1936	29.58	29.05	26.1835	29.29	30.39	30.1125	28.0616	30.16	29.6	28.3153	28.78	30.9055	31.5912	28.25	28.4933	27.31	31.3704	31.14	29.2206	31.92	26.0554	27.34	32.1111	31.73	31.21	31.2254	29.5	29.894	30.1688	28.718	29.52	29.5354	28.8173	30.12	29.3177
APOL1	23.4388	24.1617	23.26	25.33	24.1403	23.69	25.1919	24.5777	24.83	22.7919	24.4154	24.9	25.62	24.0397	26.95	25.3046	23.2328	24.42	25.31	22.2417	23.5798	24.58	24.46	22.648	25.5	24.869	22.0811	23.74	22.1984	22.43	22.1757	23.92	22.6972	26.07	23.2824	25.88	24.0456	24.4	22.88	21.4706	25.81	23.7261	22.4818	23.6685	25.86	24.4837	22.144	25.37	24.0452
APOL2	23.171	24.5439	23.51	25.25	24.6618	23.77	25.2685	24.7521	24.71	23.1994	24.853	24.86	25.13	23.7629	25.68	25.1922	23.8802	24.93	24.54	22.9338	24.422	24.05	24.08	24.4758	25.57	25.3942	23.6384	24.81	22.8037	23.3	23.0688	25.22	23.0315	26.42	24.0228	25.48	24.848	24.36	25.06	23.7994	25.87	24.3242	24.6071	24.1341	25.13	25.3619	23.8978	25.39	24.878
APOL5	26.0036	27.6624	25.8	27.31	26.3875	27.03	28.4658	29.3266	29.06	27.4823	30.3149	30.71	30.04	27.3933	29.6	27.5692	25.1475	28.29	29.85	30.0791	27.5863	29.53	28.73	28.3467	28.27	31.2856	32.8879	27.36	27.5603	26.46	30.5679	30.27	29.4688	31.49	25.1588	26.95	31.8824	32.48	30.68	30.4096	29.82	29.3348	31.9832	27.5236	29.09	28.6515	28.0954	31.33	29.2854
CDH13	27.4233	28.5205	26.83	28.28	27.5237	27.61	29.6619	29.2685	29.01	28.5884	30.7651	30.39	29.8	27.3186	30.39	28.9367	26.815	28.85	28.9	28.5254	29.1797	29.43	27.45	28.9856	29.24	28.5917	27.7852	28.21	27.4624	27.71	28.128	28.49	27.2099	29.24	26.4188	27.64	29.4341	29.33	29.7	29.1634	28.61	29.1017	30.4964	28.2132	29.09	29.5756	29.4921	29.52	28.711
CEL	24.498	26.1136	25.26	26.32	23.9355	26.13	26.0013	27.3897	26.37	23.3337	26.7329	29.23	24.96	26.7259	28.27	25.6328	24.4473	27.59	26.74	19.3753	27.1657	26.58	24.06	26.0459	23.76	21.9675	23.4598	21.13	24.2066	26.34	20.1518	23.52	21.5011	23.1	24.3118	23.04	21.3469	20.78	28.15	26.2784	23.09	25.5994	28.2875	23.1164	22.19	27.5152	26.3869	29.52	25.3401
CETP	27.0851	28.8444	26.4	28.12	27.3872	27.37	29.8583	30.7959	29.21	28.2533	31.3188	30.58	30.62	27.6211	30.06	28.7705	26.64	28.61	28.82	27.4935	28.8958	29.22	28.47	29.1493	28.74	29.6929	29.1418	28.25	28.3514	27.68	29.3005	29.86	26.9599	30.14	26.3142	27.42	29.3703	28.19	30.21	30.777	28.88	27.8793	30.6879	27.5421	28.18	29.7907	29.2595	28.97	29.8393
CNBP	21.0175	23.0108	22.12	23.22	22.8578	22.16	21.7483	21.3958	21.82	21.1039	21.9626	22.12	22.19	22.4901	23.12	22.7519	23.0805	21.92	21.86	20.6059	21.1466	21.95	21.72	20.3505	22.65	21.14	20.1618	22.62	20.8934	22.9	20.6773	21.74	20.7311	21.95	22.0181	22.28	21.5477	22.51	22.82	21.0711	22.99	21.52	21.4119	21.0036	22.28	21.1708	22.3073	21.7	20.8115
COLEC12	25.6894	26.5941	25.08	26.6	26.4449	26.19	26.2169	26.1054	25.93	25.7068	26.6211	26.8	26.02	26.0324	27.89	26.7112	25.9248	26.14	25.87	27.9288	28.4263	27.77	28.02	28.5869	29.33	28.502	27.1541	27.57	25.8266	27.19	27.4764	29.42	27.0205	28.99	27.1601	27.4	29.5033	29.31	29.63	28.6256	28.24	29.0532	30.5346	28.3364	29.52	28.5671	29.3267	29.37	27.4696
CXCL16	24.0694	24.5875	23.52	25.41	24.6009	24.63	25.2585	24.8465	25.21	23.5412	24.2071	25.48	25.15	24.3986	28.01	24.6814	24.2743	23.84	24.55	23.6385	23.1263	23.67	23.87	22.5625	25.05	23.3705	23.5003	24	22.1108	24.45	22.3772	23.85	22.1687	24.11	25.0987	24.54	23.8573	23.78	25.66	23.48	24.95	23.3559	23.608	23.3555	24.28	22.7441	24.1591	24.29	23.7381
CYB5R3	23.6237	25.3552	24.15	25.4	25.1896	24.23	24.9298	24.3373	24.26	24.1602	25.1012	25.1	24.89	25.5887	25.85	25.2572	24.3653	24.62	24.43	23.8176	24.6955	24.83	25.03	24.6207	26.1	25.4411	23.488	25.11	23.74	25.58	23.7444	25.31	23.9196	25.8	24.3273	25.39	25.1759	25.72	27.01	25.6646	27.25	24.999	25.1673	25.5459	25.42	25.2926	26.0597	25.57	24.7256
CYP11A1	27.1396	28.8417	26.33	27.66	27.4012	27.11	29.7369	29.5018	28.74	28.2951	30.2949	30.91	30	27.2036	29.51	28.2746	26.0662	28.89	29.35	30.1056	28.6024	30.24	30.15	29.1557	29.39	32.1328	31.6435	27.97	28.5339	27.47	32.3816	31.82	29.5093	32.14	26.2201	27.54	32.0785	32.08	31.51	31.2171	30.09	30.5722	31.8582	28.2926	30.03	29.6996	29.4245	33.12	30.1874
CYP39A1	25.4538	27.048	26	26.79	25.7972	26.69	27.2193	26.9381	27.68	26.6814	27.2939	27.76	27.61	26.1372	29.04	27.0006	25.3534	26.51	26.65	24.0971	25.1046	25.13	25.87	24.663	25.3	25.1409	27.0005	26.6	25.2742	26.81	24.189	25.53	23.9898	26.18	24.6511	26.91	25.028	26.23	26.41	26.1734	26.51	23.9237	25.2755	24.5083	25.01	25.521	26.1276	25.13	25.0793
CYP46A1	26.3726	28.0818	26.25	27.72	26.6796	27.67	29.45	29.5024	29.3	28.1187	31.0747	31.73	30.55	27.4475	29.29	28.4048	25.6646	28.33	29.08	29.5904	28.1295	29.26	28.88	28.3386	29.29	31.9865	31.4695	28.02	27.9379	27.18	30.9567	31.19	29.2554	31.19	25.6063	27.22	31.7795	29.95	30.46	30.454	29.86	30.2239	32.1777	28.2559	28.64	29.1656	28.6649	30.71	29.3649
CYP51A1	21.6176	24.2191	23.56	24.37	23.7459	24.1	22.5906	22.0961	22.48	21.7217	23.0371	22.78	22.65	24.3855	27.34	22.1811	22.4994	22.25	23.25	21.6217	21.7903	23.62	21.52	20.9169	24.11	21.5001	21.7393	23.11	21.7509	23.87	20.4385	23.1	20.9355	22.72	22.223	22.87	21.3395	22.33	23.59	22.2329	23.07	21.8166	22.3713	22.6154	22.49	22.5066	23.2135	21.38	21.0018
CYP7A1	26.1374	27.332	25.51	26.99	26.013	26.87	28.4599	29.3732	28.54	27.1307	31.0053	31.32	30.54	26.15	28.26	27.725	24.7718	27.65	28.91	28.861	27.5091	28.88	28.36	28.134	28.29	30.4588	30.857	26.65	27.2152	26.3	30.4728	29.57	27.8378	30.15	24.4987	26.49	30.0677	29.52	28.6	28.1853	28.41	27.6424	29.3305	26.74	27.96	28.1361	27.5102	29.47	28.594
CYP7B1	25.3496	26.777	25	26.53	25.5378	25.73	26.6482	26.6494	27.04	25.3013	27.473	27.34	27.23	26.2033	27.54	26.7879	24.8688	25.9	26.1	25.3183	27.3098	27.24	26.04	27.7335	27.83	27.3949	26.0353	26.25	25.6377	26.03	26.0552	27.14	25.2548	27.71	24.4972	25.96	27.3916	27.58	27.47	26.8232	26.99	27.0749	29.0443	26.1738	27.76	27.9727	27.4808	28.49	27.378
DHCR24	22.1895	25.1344	23.6	25.17	24.4894	24.32	24.2099	22.8263	24	23.4824	24.3941	23.96	24.01	25.0408	29.59	23.489	23.6259	24.01	24.63	23.4269	24.3077	24.02	23.42	21.9736	25.09	23.4067	22.8836	25.04	22.6735	25.4	22.2109	24.16	23.3753	24.45	23.7315	24.79	23.0351	24.61	24.62	23.4881	25.06	23.0234	24.4405	24.5492	25.05	24.9758	23.7452	22.9	21.3894
DHCR7	24.3114	26.839	25.53	26.64	25.831	26.25	25.0083	25.132	25.63	24.7062	25.5465	25.61	26.32	25.7997	29.19	24.7669	25.0028	25.09	25.75	24.1645	24.5909	25.69	23.98	23.2585	25.55	23.2129	23.6948	25.5	23.3922	25.72	23.1446	24.76	22.9324	24.33	24.9048	24.36	24.7767	24	25.87	24.1134	25.31	24.0226	24.083	23.653	23.69	25.4013	25.277	24.1	23.144
CELA3A	23.4822	26.2119	24.47	26.02	25.2475	26.04	26.332	26.304	26.53	25.5534	28.6929	27.03	27.1	25.4015	27.51	26.3184	24.3467	26.81	26.18	27.815	26.34	27.01	27.57	26.633	27.03	29.8557	29.526	26.14	26.327	25.15	28.6008	29.05	27.259	29.81	24.2825	25.45	30.2427	29.57	29	30.0782	28.44	28.486	29.41	26.7663	27.26	27.4766	27.0689	28.88	28.0018
CELA3B	27.7286	29.1905	27.37	29.52	28.3095	28.91	30.2952	31.0031	30.42	27.8641	33.2295	32.09	31.53	29.224	31.13	29.237	27.1993	30.42	29.47	31.7058	29.6217	30.44	30.96	29.2236	30.53	32.6187	33.5404	29.57	29.0659	28.4	32.4704	32.76	30.1545	33.09	26.8182	28.4	33.1744	31.59	31.56	33.7104	31.37	30.4487	33.229	29.228	30.06	30.1071	29.972	31.43	30.8088
FDFT1	22.853	25.0263	24.04	25.17	24.974	24.38	23.5407	22.9385	23.35	23.2138	23.8808	23.45	23.45	24.0677	26.21	23.5275	23.9937	23.25	23.61	23.3569	23.2921	23.53	22.9	22.7624	24.7	24.3818	23.4663	24.66	22.8714	23.41	23.1379	23.69	23.6973	25.23	23.8714	24.76	23.2635	23.56	24.02	22.952	25.08	24.2314	23.0021	22.7635	23.64	24.0253	23.7497	22.83	23.4187
FDPS	21.8448	23.9603	22.82	24.01	23.6328	23.24	22.965	22.3875	22.49	22.0606	23.1015	23.17	22.93	24.031	25.31	22.2178	23.0152	22.73	22.52	22.1534	22.6137	21.94	21.81	21.2644	23.18	22.1098	21.77	23.02	21.6656	23.84	21.089	22.33	21.5002	23.18	22.2183	22.82	22.3768	22.08	23.14	22.6056	23.19	22.6252	22.7688	22.1094	22.27	23.2958	22.9069	22.55	21.3289
HDLBP	21.1625	22.6217	21.96	22.87	22.8972	22.32	21.7791	21.399	21.49	21.1071	21.5908	22.15	21.7	22.6188	23.6	22.4571	22.1974	21.31	21.58	20.9617	20.7776	21.72	21.54	20.8882	22.94	21.5865	20.6302	21.98	20.9387	22.9	20.6695	21.58	20.8946	22.28	21.3703	22.34	21.7536	22.38	22.62	21.2546	23.34	21.6129	21.7734	21.4248	21.7	21.3315	22.1325	21.63	22.1901
HMGCR	21.5846	24.1611	22.93	24.43	24.1831	23.88	23.0388	22.3107	23.04	22.1178	23.2737	22.72	22.48	23.4618	28.09	22.7149	23.3471	23.2	22.99	22.3399	23.3453	24.66	23.58	23.1686	23.81	23.5141	22.6962	24.22	21.9874	24.46	22.3904	23.72	22.4592	24.34	23.1197	23.5	23.6443	23.35	23.88	23.4567	23.62	22.8202	23.4244	22.961	22.72	23.8007	23.2595	22.35	21.6434
HMGCS1	22.2874	24.8057	23.62	25.05	24.5723	23.87	23.2649	22.8447	23.37	22.5616	23.6379	23.23	23.34	24.8801	26.63	22.52	23.2291	22.75	23.58	22.1025	23.5315	23.97	21.75	21.6578	24.4	23.1516	22.3425	24.39	22.3994	23.79	22.2046	22.9	22.4593	23.73	22.9897	23.9	23.6481	22.5	23.8	22.9583	23.53	23.1451	23.0324	23.0525	22.73	24.3313	23.931	20.97	22.0707
HMGCS2	19.067	22.0998	22.2	22.03	23.1429	23.39	20.0377	20.198	20.06	20.0288	19.6308	19.55	20.32	21.9216	28.61	21.2884	22.6867	22.58	19.54	26.6601	22.4727	21.76	28.94	24.5588	25.69	22.1337	22.5619	22.15	19.7583	24.38	20.3104	21.82	22.6925	23.36	25.0944	24.08	31.219	25.28	24.18	23.7564	27.35	28.6148	24.7463	25.7745	27.44	19.8177	25.048	27.16	21.0774
IDI1	22.1231	24.1617	23.3	24.76	24.1987	24.26	23.1206	22.8325	23.86	22.2386	23.5688	24.53	23.51	23.3286	27.26	22.7295	23.8338	22.92	23.4	23.0994	23.581	23.73	22.39	22.2032	24.46	22.658	22.7998	24.17	22.0198	24.31	23.0898	23.6	21.5246	23.71	23.0491	23.61	23.2492	23	24.2	22.7961	23.04	22.6886	23.0786	23.2749	22.48	24.0076	24.1283	22.15	21.129
IDI2	25.7166	26.984	25.19	26.45	26.1533	26.11	27.0541	27.0245	26.59	26.0188	26.9649	27.15	27.27	26.2439	28.87	27.2719	25.2875	25.95	26.58	26.0262	25.5231	27.2	26.25	25.5581	26.81	26.1725	25.8479	26.39	25.0756	26.38	27.8777	26.72	26.0335	26.6	25.1589	26	27.1662	27.4	27.09	25.9068	27.22	26.8311	26.8823	26.2702	26.2	26.266	26.8425	26.69	25.5661
IL4	26.3842	28.2348	25.73	27.28	26.5	26.94	29.0228	29.7164	28.53	28.0066	32.2625	30.69	30.32	26.8238	28.83	27.9273	25.4727	28.02	29.11	29.5021	27.6183	29.75	28.49	28.4404	27.88	32.0715	32.241	27.49	28.091	26.74	27.0521	30.59	29.0324	31.87	25.5513	26.55	31.5999	29.87	29.67	29.2643	28.42	28.7206	31.4729	27.6152	28.28	28.639	28.1585	29.16	29.222
INSIG1	22.4836	24.2492	23.2	24.75	24.0472	24	23.017	23.5344	24.13	22.3436	24.0561	24.16	24.65	24.3103	26.13	22.4138	23.5094	22.61	23.31	20.9656	22.6548	23.16	20.05	21.6202	24.26	22.0068	22.6202	22.71	21.3667	23.69	21.3965	23.59	20.7954	23.08	21.8679	22.62	21.65	22.33	24.26	22.4416	22.29	20.9373	23.911	22.3133	22.07	24.2051	23.1774	21.54	21.7018
INSIG2	24.1938	25.8848	24.8	25.78	25.4401	25.28	25.9893	25.1149	25.27	25.0285	25.747	25.91	26.02	25.456	26.64	26.0158	24.9492	25.55	25.49	24.2161	25.0685	25.64	25.1	23.0095	26.16	25.2125	24.2141	25.5	23.4608	26.19	24.1952	25.86	24.0178	26.12	24.8193	26.06	24.4681	25.54	26.06	24.9366	26.35	23.7968	25.2783	24.4183	24.61	25.4247	25.776	24.69	24.6072
LCAT	24.6118	26.2816	24.84	26.21	25.5124	25.36	27.8417	27.8963	26.48	26.1495	27.8846	28.98	27.69	25.5696	27.19	26.7106	25.0465	27.02	26.04	25.8039	26.7418	26.85	27.21	26.3924	27.7	28.101	26.8421	26.15	25.8744	26.32	26.805	27.77	25.5359	28.95	24.7046	26.03	28.1387	27.87	29.07	28.1141	28.45	26.0559	29.4598	25.245	25.4	27.203	27.0444	28.01	27.0688
LDLR	24.0048	24.6782	24.14	25.75	25.1041	25.39	24.465	25.5842	25.8	24.1188	26.0012	25.54	25.8	25.2569	28.16	24.5156	24.6988	25	25.51	23.8882	24.5131	24.1	23.36	22.9298	24.9	24.1246	24.6159	26.14	24.1193	25.32	24.0311	25.24	21.9289	25.15	24.1212	24.98	24.8658	23.37	25.09	23.3047	23.39	23.837	23.2117	24.0688	23.29	26.3201	24.6455	23.57	23.7212
LDLRAP1	26.1651	28.224	26.51	27.68	27.4355	27.44	27.7553	26.5664	26.99	27.0237	27.8887	27.93	27.39	27.6095	30.29	28.4389	26.7262	27.78	27.22	28.1111	27.5378	28.15	27.82	27.0835	28.9	28.0772	26.9254	27.79	26.5463	28.38	26.5487	29.27	25.9798	28.86	27.1385	28.08	27.8831	29.01	28.44	27.6573	28.79	27.5179	27.9522	27.1963	28.73	27.9939	28.0542	28.58	27.6453
LEP	26.4489	28.0781	26.04	27.45	26.3843	27.19	28.6995	29.5544	29.08	27.8165	31.4187	32.11	30.1	27.604	28.88	27.9396	25.3214	28.96	29.44	29.2766	27.3735	29.23	28.92	27.8222	28.68	30.7346	31.5082	27.01	28.0479	26.92	30.2045	31.84	27.1106	31.21	25.4022	26.38	31.0736	31.71	31.52	30.8896	29.56	28.7266	31.039	27.5686	29.84	28.5433	28.4203	32.38	29.5021
LIPE	26.0477	27.3686	26.54	27.72	27.002	27.17	28.0555	27.5562	28.46	27.3105	28.5695	28.76	28.5	27.067	29.21	27.5959	26.333	28.08	27.73	27.4184	26.8302	28.44	27.7	25.9936	27.8	27.031	26.8748	28.2	27.0027	27.4	26.9463	28.37	25.3136	28.3	26.1969	27.51	27.3206	27.44	29.1	27.2592	28.37	27.7752	26.7257	25.5139	26.91	28.0288	27.2979	28.2	27.1684
LRP10	21.5525	22.9049	22.57	23.84	23.5183	22.95	23.2879	22.6342	22.93	22.0512	22.7439	24.29	23.32	21.8392	24.81	23.0425	23.2955	22.68	22.54	21.5365	22.1042	24.19	23.21	22.2364	24.52	23.0313	22.3246	23.51	21.6091	24.22	22.5255	23.32	21.6485	23.97	23.1682	23.89	24.0206	23.8	24.64	22.9767	25.55	21.2023	23.4295	23.5441	23.72	23.2382	23.5696	23.29	23.175
LRP12	24.1015	26.1413	24.66	26.24	25.4455	25.25	25.2237	25.1637	24.84	24.4957	25.889	25.92	25.5	26.0291	27.39	26.1793	24.6025	25.54	24.83	25.2401	26.7951	26.54	25.23	25.0404	26.9	26.091	23.2997	25.56	24.3774	25.7	25.7285	26.17	23.5427	26.73	24.3029	25.63	27.1663	26.1	27.19	25.4343	26.05	26.5548	26.1885	25.1374	26.6	27.0515	26.4088	26.09	25.7447
LRP1B	26.5543	27.6086	26.09	27.32	26.0931	26.55	28.3052	29.4034	29.06	27.4179	30.5059	31.76	31.22	27.5341	28.96	27.9358	25.1649	28.14	29.24	29.944	27.8596	29.29	29.04	27.9046	28.32	29.9836	31.0546	27.38	27.3776	26.62	30.1687	30.96	28.4197	30.14	25.1923	26.84	29.9442	29.03	28.02	27.3174	27.51	27.0636	29.263	28.0755	29.21	28.501	28.1045	28.88	29.1416
LRP6	22.9361	24.3707	23.49	24.4	24.1809	24.04	24.6779	24.2335	24.07	23.9371	24.1745	25.86	24.39	25.2976	26.3	24.4141	24.2275	24.46	24.02	22.9802	23.4889	24.31	24.19	24.034	24.49	24.4153	23.7985	25	22.8749	25.65	23.9319	24.31	23.1269	25.11	23.8643	24.93	25.0685	25.32	25.54	23.703	25.83	23.393	24.1376	23.4056	23.58	24.3715	24.6205	24.41	23.4299
LRPAP1	22.5587	23.8443	23.09	24.34	24.2191	23.81	23.4626	22.849	23.24	22.2545	22.758	23.47	23.52	23.9124	25.44	23.8945	23.3414	22.72	22.86	22.1905	22.9658	23.32	23.02	23.5065	24.47	24.094	22.2827	23.61	21.6914	23.4	22.2672	23.56	22.3237	25.06	23.5348	24.11	23.2594	25.13	24.07	22.8645	24.75	23.3033	23.049	23.3637	24.09	22.9399	23.6822	24.26	22.5499
MBTPS1	22.4504	23.6501	23.16	24.07	23.8603	23.62	24.0523	23.4763	23.78	23.0913	23.2547	24.27	24.05	23.2331	24.81	23.8535	24.0561	23.7	23.5	22.4983	22.9816	23.61	23.78	22.894	24.23	23.7125	22.4714	24.19	22.2481	24.65	23.3675	24.04	22.0725	24.66	23.5866	24.27	23.5517	23.72	24.32	22.2244	24	23.1269	23.1832	22.2943	23.55	22.902	23.816	24.02	23.2159
MVD	24.0243	26.1827	24.95	26.31	25.5193	25.86	25.9775	25.8407	26.23	25.3086	25.9077	25.8	26.38	26.3241	27.56	24.5935	24.9506	25.33	25.5	25.0127	25.7924	26.02	25.58	24.5981	26.3	25.3817	25.4386	25.65	24.7247	25.51	25.0106	25.93	24.6573	26.19	24.5274	25.25	26.5966	25.04	26.07	25.0847	25.42	24.5734	25.5569	24.7857	24.95	26.5037	26.0426	25.43	24.7214
MVK	25.1311	26.9628	25.81	26.88	26.4125	26.46	26.2657	26.1673	26.58	25.841	26.5555	26.59	26.82	26.8787	28.08	25.7817	25.5663	26.23	26.05	25.4662	25.2848	26.23	25.86	24.7766	26.58	26.0015	25.4236	26.2	25.1275	26.48	25.582	26.46	24.5807	26.96	24.9573	25.82	27.1704	26.03	27.21	26.2237	26.45	26.634	25.6252	26.053	25.33	26.6067	26.1277	26.07	24.5281
NPC1L1	26.2836	27.772	25.61	27.14	26.2298	27.03	28.6162	29.2954	28.82	27.6881	30.3939	30.87	31.32	27.3054	28.44	27.7697	25.2705	28.28	29.29	29.2794	26.6606	28.3	28.71	27.4065	27.63	30.0199	30.6401	26.78	27.8622	26.62	28.2785	26.79	28.3656	31.36	25.2243	26.49	30.7652	25.52	29.8	28.4679	29.56	28.8168	29.5756	27.314	26.9	28.223	27.9005	31.7	28.2657
NR0B2	25.9757	27.369	25.62	26.78	26.2784	26.59	28.4393	28.4864	28.08	27.4535	29.0844	29.91	29.09	26.0851	28.83	27.4559	25.4178	28.09	28.44	27.1912	27.124	26.29	27.98	26.6209	27.12	28.9093	28.5454	27.25	27.6274	26.23	26.7161	28.87	25.9758	28.81	25.2113	26.37	28.9483	31.82	29.15	30.5526	29.24	26.1875	28.3113	27.6314	27.72	28.3977	27.418	30.72	27.3665
NR1H4	25.1504	29.1216	27.16	28.72	28.122	28.01	27.4475	26.3773	26.68	25.1606	30.4858	27.59	26.44	28.1438	30.28	28.9932	27.1587	30	25.09	30.9139	28.6434	30.46	31.68	30	29.73	33.3164	31.1999	27.55	26.2631	28.15	32.4515	32	30.1225	33.37	27.2089	28.24	33.107	34.54	30.7	29.6322	32.24	30.572	30.4046	30.139	31.15	27.5447	28.563	34.46	29.012
NSDHL	25.1184	27.3562	25.29	27.35	25.9593	26.36	26.0045	25.5864	26	25.3735	26.3173	26.22	26.24	27.6682	27.84	26.3269	25.7172	25.6	26.25	24.079	25.2692	25.5	25.28	24.3065	26.85	24.9871	24.5303	26.27	24.7506	26.53	24.6841	25.39	24.7447	25.7	25.439	26.21	25.2941	26.25	26.64	25.0795	26.59	25.1724	25.1175	24.7646	25.55	25.9585	24.7945	26.08	23.8007
OLR1	26.4508	28.529	25.77	27.32	26.6386	26.9	28.908	29.0202	28	27.7036	30.2908	29.93	29.82	27.766	29.36	28.1522	25.6381	27.86	28.2	26	27.4329	28.02	26.74	28.5901	28.5	27.4975	26.1291	26.66	24.9213	26.49	26.002	28.4	25.3802	28	25.4494	26.42	29.423	27.22	28.8	28.4658	28.59	28.107	30.2608	28.1652	28.49	29.0169	28.1582	29.13	26.4205
OSBPL1A	23.779	25.2052	23.69	25.48	25.3045	24.26	24.332	23.8454	24.07	24.1734	24.631	24.9	24.29	24.7414	24.7	25.2248	25.0067	25.25	23.61	25.9119	24.6033	25.26	26	24.5528	26.62	28.6149	25.1511	25.58	24.2478	26.2	25.2688	26.12	24.624	28.61	26.1042	26.81	26.9411	26.32	26.17	26.6441	28.24	24.8117	26.1771	28.1623	26.28	28.0495	27.432	25.94	25.8291
OSBPL5	24.1459	25.7313	24.22	25.94	25.3068	24.89	26.0189	25.6279	25.64	25.0239	25.5344	26.5	25.5	25.5083	26.07	26.0313	24.7403	25.35	25.07	24.2388	24.8575	26.45	25.11	24.9989	26.32	25.9484	25.4324	25.68	24.2994	26.16	24.8312	26.02	23.7924	26.39	24.9306	25.06	26.3227	25.68	26.49	25.819	25.75	24.7657	25.3008	23.9894	24.92	25.1238	26.1155	26.19	24.9858
PCSK9	25.8336	28.2573	25.96	27.59	26.3961	27	27.249	26.3237	27.98	26.3069	28.7925	26.72	27.13	27.5313	29.69	27.2013	26.0826	26.14	27.48	25.5628	26.2725	26.46	24.07	23.3867	26.75	24.5016	26.2316	26.42	23.497	25.45	25.4879	24.9	23.9454	25.26	24.3022	25.47	28.0173	24.32	26.21	25.7724	24.35	25.4942	25.2893	25.5218	26.63	28.1728	26.0578	23.52	23.2717
PMVK	25.549	27.2191	25.29	26.72	26.3995	26.19	27.3367	26.6452	26.67	26.3528	27.1486	27.17	27.1	26.1754	27.62	27.1558	25.2738	26.61	26.57	26.8492	26.8018	26.42	27.08	26.2071	27.4	28.0676	26.7403	26.87	26.8033	26.35	26.7283	27.5	27.0754	28.33	25.3889	26.3	27.7577	27.08	27.84	27.1752	27.93	27.2125	27.9464	26.4118	27.07	27.0219	27.41	27.15	26.837
PPARD	21.4387	23.5248	22.09	24.37	23.1891	23.8	23.8653	23.4589	22.72	22.8157	23.2691	24.45	23.85	23.8983	25.65	22.6233	24.1245	23.5	23	23.2481	23.6103	25.21	23.88	22.6686	24.86	25.5987	24.0867	24.27	22.4675	25.21	23.208	24.89	22.7212	25.49	24.0701	25.04	25.056	24.69	25.67	24.0145	25.88	24.3081	24.3797	23.6289	24.67	24.6305	24.3484	25.14	24.0794
PRKAA1	23.4333	25.0527	23.96	25.32	24.9215	24.46	24.3272	23.8584	23.8	23.5357	24.432	24.7	24.61	25.4501	26.57	25.5275	24.6316	23.8	23.72	23.0611	23.7165	24.29	25.08	23.2016	25.52	25.3891	23.5489	24.65	22.9448	25.7	23.5447	24.8	24.0102	25.99	24.628	25.55	24.7234	25.7	25.69	24.5705	26.31	23.8921	24.0578	24.1068	24.63	24.0331	25.1526	24.52	23.8921
PRKAA2	25.5492	26.0293	24.94	26.27	25.8392	24.71	26.773	27.2363	27.05	25.9026	26.2403	27.5	27.27	25.1046	25.74	26.5532	24.9491	25.45	26.59	28.9943	27.7707	28.81	29.33	27.7164	28.36	29.2544	30.3958	27.35	24.3882	26.45	29.3703	30.09	27.4503	30.18	25.1351	26.3	24.7099	26.22	28.37	28.1132	27.9	27.3231	28.7864	27.0365	26.73	28.1571	27.9555	29.13	28.0395
PRKAG2	24.2556	25.4912	24.03	25.31	25.1562	24.87	25.354	24.6975	24.59	24.5893	25.226	25.7	25.67	25.5584	26.32	25.6706	24.6735	24.81	24.74	24.2171	24.3801	25.33	25.31	23.7745	26.34	24.7543	24.7644	24.54	23.9916	26.03	24.2189	26.38	24.5837	25.51	24.945	25.42	24.6623	26.63	26.24	25.3309	26.06	23.7541	25.5739	25.7355	25.69	25.0225	25.4966	26.2	25.031
SCAP	23.6573	25.6638	25.4	26.36	25.6321	26.24	25.4546	24.7365	25.56	24.9914	25.2704	26.57	26.07	25.4937	28.25	25.6382	25.2866	26.29	25.35	24.2172	25.4997	26.34	26.24	24.538	26.66	25.2088	24.5108	26.57	24.6142	27.45	24.4823	26.05	23.5052	26.62	25.2354	26.39	25.0448	27.27	27.47	25.0816	27.36	25.6821	25.2293	24.8682	26.35	25.6619	26.2903	27.41	24.9821
SCARF1	26.2884	28.0112	26.04	27.25	27.1464	26.57	28.6606	27.7167	27.67	27.8736	29.2794	29.53	28.75	26.671	29.26	28.1959	26.5242	28.23	27.81	27.7622	28.7833	28.4	28.07	28.7822	28.79	29.1885	27.7739	28.29	27.747	27.28	28.3843	28.55	27.4868	29.62	27.0907	27.62	29.8017	29.33	29.25	29.7306	30.27	29.1387	30.3435	28.677	29.07	29.1184	29.2531	30.09	28.8022
SNX17	22.9537	24.329	23.22	24.5	24.2481	23.71	23.9562	23.4183	23.61	23.4133	23.5239	24.13	24.08	24.0719	25.29	23.9421	23.6379	23.9	23.35	23.0757	23.971	23.46	23.67	23.4407	24.32	24.1104	22.965	24.29	23.164	24.37	23.0383	24.4	22.8675	25.05	23.6366	24.52	23.5152	24.68	25.12	23.5781	24.59	23.5585	23.6458	23.1445	24.13	24.418	24.2604	24.53	23.693
SOAT1	25.0196	26.196	24.68	25.96	25.7598	25.64	26.2212	25.5015	25.49	25.263	25.9812	26.2	26.22	25.5772	27.08	26.4224	24.9151	25.23	25.55	25.6456	25.3484	26.21	26	25.5325	27.07	27.0235	25.5523	26.23	25.6316	26.17	25.913	27.44	24.5179	27.69	24.9309	25.75	27.7525	26.08	28.14	26.2006	26.92	27.2613	26.56	25.8476	25.94	25.5361	27.5941	26.49	26.6955
SORL1	22.3189	23.0828	22.95	23.85	23.4385	23.51	24.4567	23.5808	24	23.8249	23.64	24.22	24.22	23.7377	27.8	23.9202	24.1162	24.37	23.56	22.7601	22.493	23.5	24.24	23.0052	25.17	23.0736	22.7558	24.05	22.1317	25.24	22.2081	24.11	19.9143	23.98	25.2369	24.95	24.8227	24.21	24.95	22.9112	24.44	22.454	24.0637	22.751	23.37	22.2715	24.174	23.77	23.3854
SREBF1	23.3386	25.0847	24.27	26	25.3915	25.08	24.5978	24.6049	25	24.1086	24.691	25.33	25.41	26.0347	27.34	25.1202	24.7976	25.13	24.41	23.1638	25.0479	24	25.09	24.2501	25.66	24.4406	24.1981	25.1	21.6203	25.49	24.5565	24.76	23.2663	25.65	24.7307	25.21	25.8704	24.52	25.12	23.8547	25.18	24.1748	24.7061	24.6649	25.02	25.3805	25.021	24.85	24.2796
SREBF2	21.331	23.7134	22.61	23.92	23.5666	22.93	22.9321	22.1616	22.35	22.4005	22.7329	23.05	23.01	23.4821	25.51	23.5243	23.0144	23.14	22.78	22.0386	22.7101	22.81	23.42	22.4265	24.46	22.5837	21.5123	23.44	22.1902	25.03	22.1327	22.61	22.0565	23.4	23.3028	23.91	23.0935	23.42	24.24	23.0326	24.36	22.9772	23.5579	22.8792	23.27	23.2968	23.5481	23.11	22.599
STAB1	21.4735	23.6479	21.32	23.54	23.346	22.55	23.5008	23.8547	22.69	22.3882	23.9313	26.04	23.5	23.132	25.73	23.7655	23.8435	23.27	21.98	23.2866	25.2936	24.78	24.47	24.8535	26.31	26.0712	24.6495	25.41	24.0386	25.28	24.7048	25.55	23.2813	26.8	24.4002	25.08	25.8085	26.7	27.41	25.6432	27.49	25.4243	27.2533	24.6756	25.6	26.7409	26.189	27.13	25.134
STAB2	26.1987	27.4388	25.22	27.07	26.2784	26.08	28.4136	28.8011	27.55	27.4366	28.9977	30.22	28.72	27.1478	27.69	27.6505	25.2337	27.99	28.03	28.7366	27.2207	28.88	29.08	27.3902	28.08	30.5628	30.097	27.09	27.2276	26.81	29.7665	30.17	28.2072	31.42	25.4586	26.62	30.5987	29.32	29.94	30.0503	28.99	28.3462	29.0628	27.6374	28.45	28.5028	28.202	29.24	29.4821
STARD3	23.2311	24.657	23.52	24.74	24.3494	24.17	25.2972	24.9213	24.43	24.155	24.9943	25.4	25.14	24.0289	26.16	24.9228	24.4542	24.86	24.36	23.4453	25.0034	24.48	25.49	24.8401	25.27	27.1568	24.0036	24.4	23.5509	25.03	23.2485	25.3	22.3361	27.8	24.0908	25.01	24.1088	24.73	25.93	24.1535	25.68	24.4896	24.8734	23.0021	17.88	25.2963	25.1651	25.68	24.4212
TM7SF2	25.2286	26.8954	25.2	26.56	26.3313	26.28	27.2241	26.3849	26.31	26.2012	27.0914	27.01	26.27	26.5355	28.51	26.0341	25.6347	26.31	26.77	25.3591	26.8478	25.26	26.33	25.196	27.53	25.6807	26.2483	26.13	25.1796	26.31	25.7612	26.26	25.487	26.53	25.7731	25.17	25.7166	26.38	26.33	24.8878	26.35	25.2879	25.273	24.4836	25.12	27.0792	26.5251	26.17	26.1763
TRERF1	25.6832	27.0748	25.2	27.1	26.4985	26.17	28.0688	27.5445	26.77	26.9325	27.8371	28.06	27.69	26.0091	27.5	27.5931	25.9722	27.57	26.66	26.7217	27.0405	27.98	27.94	24.8414	27.82	29.103	27.6138	27.27	25.8358	26.41	27.4458	28.09	26.9007	29.57	25.9405	26.74	29.0293	28.9	27.39	27.2534	28.52	27.1688	26.8335	27.0898	28.46	27.9057	27.5949	27.2	27.3418
VLDLR	25.3624	26.2401	24.36	26.16	25.4348	26.04	28.5565	28.2261	26.63	27.4369	27.002	28.04	28.09	26.6371	27.95	25.9814	26.0526	27.02	26.95	28.2396	27.6951	27.5	29.03	28.4434	28.18	30.1581	26.5458	27.7	27.6072	27.31	28.5176	27.99	26.3797	30.57	25.6918	25.9	33.1647	28.17	29.34	27.0237	29.38	29.6749	26.3354	26.7624	28.29	28.4508	28.2787	26.96	28.0812
ZMYND15	26.4406	27.6895	25.43	27.28	27.047	26.83	29.2151	29.0893	28.31	27.3581	30.0003	30.74	29.69	26.8139	29.19	28.0839	26.0848	27.91	28	27.5779	27.7747	27.71	27.92	27.2737	28.48	29.3657	28.8916	27.43	26.8592	26.85	27.4013	29.43	27.1118	30.08	26.4651	26.8	29.6248	29.59	30.38	28.889	30.02	28.2975	29.5503	27.3691	27.9	28.1801	28.3336	30.02	28.8864
B2M	16.8874	18.3626	17.65	19.24	18.6572	18.84	18.4823	18.0574	18.3	16.8335	17.891	18.53	18.65	18.6616	22.03	18.4474	19.4341	18.37	18.55	17.4104	18.2532	18.59	18.59	18.5864	20.05	18.4704	17.7867	19.29	16.7547	19	17.4603	19.03	16.5812	19.94	18.9901	19.8	17.7853	21.12	18.97	17.1673	19.87	17.0894	18.0588	18.415	20.59	18.7306	19.3669	19.78	18.3552
HPRT1	24.0557	26.6724	25.29	26.98	25.8131	25.71	25.0522	23.9305	25	24.2644	25.359	25.67	25	25.7641	27.68	26.1989	25.4298	25.13	24.62	23.3761	24.1166	24.14	24.38	22.8328	26	23.0824	23.9444	25.61	23.2573	25.88	24	24.68	23.452	23.99	24.4408	24.83	23.9888	24.49	24.99	23.2131	24.42	23.7351	22.436	23.985	24.22	24.5508	25	23.68	23.1354
RPL13A	20.0736	22.239	21.76	22.26	22.1819	21.5	21.1609	20.4293	21.26	20.5316	20.6005	21.1	20.86	22.5811	23.3	21.8153	21.9176	21.46	20.97	19.3529	18.461	20.21	20.28	19.6678	21.1	21.0759	20.4792	21.4	17.8822	22.09	20.6247	20.73	20.1042	22.12	20.3484	22.06	20.975	21.77	21.21	20.0744	21.6	20.916	20.4244	20.0916	21.32	20.9788	20.2718	21.78	20.3827
GAPDH	19.7201	22.1433	21.28	22.23	21.5396	21.34	20.2786	19.168	20.42	19.5962	19.7523	20.23	20.12	21.0183	22.55	21.1699	20.7738	20.1	20.34	18.8166	19.002	19.6	19.67	19.2067	20.94	19.1709	18.7174	20.33	18.623	20.48	18.5568	19.85	20.0497	20.23	19.5994	20.38	20.3961	20.24	20.22	18.8797	20.75	19.4973	18.4986	20.2086	20.42	20.4125	20.0341	19.63	18.5729
ACTB	15.6357	17.5444	16.35	18.31	17.5571	16.43	16.2152	16.0336	16.49	15.3794	16.6372	16.74	16.35	16.7603	17.14	16.9788	18.0899	16.27	16	15.227	15.5745	16.58	17	15.5909	18.08	16.1218	16.0115	17.09	15.0081	17.14	15.3578	17.13	15.4857	17.08	17.4951	17.65	16.5865	17.16	18.17	16.423	18.13	16.9992	16.5891	16.8984	17.16	17.2072	16.8953	17.09	15.5424
[truncated: 45 more columns]

## Sheet: Drug metabolism
4. Raw Ct values obtained from RT² Profiler PCR array (Qiagen) PAHS-002A (Drug Metabolism)
Gene Symbol	1252 NT	1422 NT	1211 NT	1277 NT	1339 NT	1387 NT	117 NT	132 NT	121 NT	123 NT	135 NT	134 NT	136 NT	334 NT	1732 NT	1885 NT	115 NT	116 NT	128 NT	1252 CRC	1422 CRC	1211 CRC	1277 CRC	1339 CRC	1387 CRC	117 CRC	132 CRC	121 CRC	123 CRC	133 CRC	134 CRC	135 CRC	136 CRC	334 CRC	1732 CRC	1885 CRC	1171 CRC	1229 CRC	1242 CRC	48 CRC	419 CRC	742 CRC	798 CRC	853 CRC	977 CRC	1030 CRC	1092 CRC	1100 CRC	1146 CRC
ABCB1	25.82	25.57	25.11	24.39	25.13	27.09	25.84	24.22	24.04	24.82	24.01	25.42	23.24	23.98	26.89	23.11	23.44	24.63	24.07	22	28.22	24.79	25.47	27.48	25.59	27.84	27.11	24.54	26.22	26.05	26.5	24.94	25.33	26.95	28.93	24.7	29.59	23.79	25.35	31.03	24.74	25.48	20.7	24.14	25.28	26.03	28.97	26.11	26.23
ABCC1	26.1	28	24.25	26.49	26.8	26.02	25.97	25.08	24.78	24.64	25.42	25.7	26.16	26.7	25.53	25.79	24.97	25.8	24.16	22.68	25.73	24.27	24.54	23.81	24.88	25.66	23.11	25.05	23.77	21.13	24.25	24.1	23.46	24.6	24.22	23.56	26.08	23.71	26.43	24.45	23.66	24.26	21.65	24.05	24.57	23.82	27.12	25.58	20.9
ABP1	22.63	23.82	21.4	24.05	25.2	25	22.6	20.77	21.07	22.89	21.48	21.65	21.66	21.3	27.37	22.42	20.73	21.85	21.79	20.63	23.15	24.94	25.05	24.73	25.04	26.48	22.31	22.55	22.48	20.44	24.15	22.46	23.17	23.36	22.77	23.95	23.38	22.22	25.88	26.62	22.03	24.37	19.83	23.56	25.19	24.09	27.17	22.45	20.84
ADH1B	25.55	25.51	23.14	24.55	25.81	24.67	24.27	23.42	23.43	22.98	23.94	24.01	24.15	27.7	23.76	24.31	22.76	22.72	22.51	27.74	28.19	28.56	29.34	28.77	27.18	27.27	30.93	27.26	25.99	27.36	25.93	30.45	29.49	27.53	29.94	25.54	30.33	30.08	28.06	29.73	29.3	29.79	27.89	29.5	29.16	29.24	28.09	29.28	27.39
ADH1C	22.33	24.14	22.02	23.65	24.52	23.73	21.46	19.79	20.28	20.29	20.7	21.08	21.91	26.06	23.77	22.69	20.58	21.87	19.69	27.05	26.88	22.77	27.34	26.04	26.11	26.15	21.61	24.56	21.64	21.93	23.19	23.7	26.13	27.37	28.46	23.42	28.57	28.33	25.54	29.09	28.64	28.03	22.44	27.63	27.58	25.89	28.19	28.31	23.13
ADH4	28.44	28.87	27.12	28.03	28.26	28.58	29.68	29.04	28.79	28.06	29.26	30.87	30.46	31.23	29.73	27.75	28.3	29.6	28.53	28.78	29.02	29.23	30.15	29.38	28.87	28.89	29.32	28.14	28.6	29.32	27.81	31.53	30.26	31.13	31.64	26.76	31.66	30.24	28.54	30.82	30.26	31.31	28.23	32.01	30.82	29.98	31.11	31.04	27.65
ADH5	23.6	24.37	23.09	23.85	24.78	24.05	23.13	21.76	22.22	22.07	22.07	22.35	22.73	24.43	23.35	22.97	22.2	23.31	21.58	22.05	24.04	23.38	23.13	23.24	23.6	23.96	21.95	23.48	22.21	19.1	22.51	22.01	22.03	23.81	22.98	22.23	23.38	22.27	24.44	23.18	22.57	23.8	20.39	23.25	23.54	22.89	25.28	25	20.42
ADH6	25.9	26.78	25.45	26.1	26.21	26.71	25.5	24	25.21	24.98	24.85	25.13	26.27	27.5	28.21	25.61	25.23	26.34	24.05	25.51	27.17	25.02	27.68	27.04	26.7	27.19	25.23	25.87	24.79	20.64	25.64	26.24	26.05	29.65	28.11	24.61	26.08	27.97	26.72	31.06	27.29	29.21	22.52	27.91	26.7	26.26	28.78	28.78	22.85
AHR	27.75	28.45	26.03	27.27	27.57	27.47	28.03	26.58	26.48	27.09	27.15	27.61	28.03	28.87	28.21	26.75	26.35	27.05	26.45	25.05	27.13	27.21	26.67	26.26	27.41	27.4	26.33	26.82	26.09	21.68	26.16	25.34	26.28	27.09	26.27	25.67	25.49	26.98	28.43	27	25.26	27.19	22.61	25.96	27.43	26.82	30.01	26.16	22.8
ALAD	24.72	24.66	23.65	24.76	25.49	24.98	24.36	23.36	23.06	23.43	24	24.09	24.02	24.88	25.14	24.39	23.68	24.46	22.87	22.1	24.98	24.3	25.3	24.12	25.22	25.28	23.72	23.59	23.92	22	24.46	24.32	24.2	24.89	24.75	23.71	24.72	24.08	26.08	26.22	24.13	25.31	22.63	24.61	26.46	25.38	27.74	25.65	23.44
ALDH1A1	24.45	25.98	24.03	25.32	26.71	24.44	23.6	21.74	22.14	22.61	22.45	23.42	23.88	28.02	22.88	24.77	23.06	24.08	22.27	22.3	23.09	22.81	25.76	25.49	27.04	25.55	25.35	25.42	24.52	18.46	24.59	22.94	23.47	26.71	27.13	22.14	21.05	26.89	25.3	23.57	21.12	27.11	22.79	25.5	25.13	26.25	29.06	26.06	21.2
ALOX12	27.14	28.05	25.52	26.48	26.89	27.46	28.72	27.98	27.32	27.16	29.4	30.02	28.7	30.28	28.28	26.01	26.47	28.01	27.41	26.37	27.51	27.44	28.86	27.96	27.49	27.79	28.65	27.41	27.22	26.26	26.22	29.55	28.77	28.25	29.12	25.85	29.07	29.27	27.78	27.49	28.73	29.6	26.75	30.23	29.23	30.15	31.22	29.43	29
ALOX15	28.09	28.79	26.2	27.05	27.71	26.8	28.83	27	27.52	27.28	28.25	29.59	31.24	35.02	29.2	26.64	27.7	28.69	25.91	27.24	28.92	29.08	28.94	27.53	30.17	28.06	29.84	27.12	27.39	25.96	26.51	31.11	28.99	29.2	32.41	26.16	29.66	31.28	29.16	29.8	32.19	31.73	26.92	32.01	31.7	30.46	32.32	30.92	29.02
ALOX5	28.55	29.02	26.61	27.93	28.4	27.83	29.14	28.33	28.02	29.21	28	29.67	30.01	31.21	29.52	27.31	27.87	28.54	27.13	26.93	28.14	29	28.43	27.78	29.98	29	29.03	27.24	27.21	25.17	27.34	27.7	29.23	28.5	28.34	26.35	27.06	29.77	28.64	28.21	29.8	27.96	26.83	27.28	29	27.93	30.73	29.24	25.58
APOE	24.02	25.23	22.45	24.92	24.91	24.46	22.95	22.08	21.94	22.29	22.5	23.17	24	25.23	26.8	24.21	23.03	23.15	21.26	21.09	27.03	22.49	23.8	25.64	25.7	24	22.07	24.45	21.97	19.72	22.02	22.49	25.9	22.12	23.41	24.13	26.37	24.45	24.52	23.31	23.15	22.98	24.9	24.91	25.92	26.05	25.82	26.23	24.37
ARNT	26.59	27.37	25.4	26.3	27.14	26.89	27.34	26.19	25.72	26.27	26.55	26.91	27.22	28.17	27.57	26.2	25.75	26.7	25.97	25.73	27.02	26.46	27.21	26.53	27.23	27.65	26.28	26.56	26.2	23.69	26.47	26.57	27.61	26.82	26.63	25.38	26.94	27.18	27.7	27.45	26.06	27.42	23.91	27.08	28.41	28.05	30.02	28.42	25.36
ASNA1	24.94	25.76	24.3	25.41	26.06	25.59	24.44	23.09	23.54	23.31	23.82	23.91	24.15	25.41	26.03	24.93	23.22	24.12	23.27	22.8	23.69	23.66	23.55	22.98	24.83	24.63	22.87	23.91	23.11	20.17	23.47	23.02	23.3	24.55	24.07	23.24	24.06	23.48	26.05	24.31	23.36	25.38	21.4	24.36	25.19	24.63	27.53	25.84	21.3
BLVRA	29.16	29.32	27.29	28.85	29.09	28.5	30.35	28.6	28.65	28.55	29.38	30.02	30.39	30.54	28.22	28.67	28.2	29.01	28.1	26.58	28.28	28.03	28.73	28.06	29.11	28.42	27.7	28.27	27.88	24.28	27.61	28.47	29.73	29.41	28.65	27.51	29.29	29.25	29.6	27.43	29.02	28.59	26.49	26.26	29.15	29.82	31.91	30.6	25.36
BLVRB	24.58	25.15	23.8	24.8	25.6	25.39	24.01	22.83	22.95	23.34	23.03	23.4	23.81	24.33	25.26	24.03	23.66	23.85	23.37	23.39	24.01	24.19	24.83	23.49	24.42	24.12	23.62	24.37	23.06	20.53	23.63	23.23	24.24	24.75	23.45	23.63	24.68	24.34	26.57	24.92	23.81	24.56	21.89	24.11	25.11	24.95	26.29	26.08	21.05
CES2	24.96	25.59	23.64	25.04	25.57	25.27	25.44	24.14	24.32	23.93	24.76	25.48	25.07	26.55	26.22	24.58	23.43	24.81	24.12	23.02	25.1	24.83	24.39	24.74	25.06	25.71	24.69	24.32	23.9	21.59	24.98	25.22	24.99	25.66	24.48	24.07	24.98	24	25.88	25.89	24.83	25.43	22.13	24.67	26.37	25.97	27.78	25.78	23
CES4	27.48	28.1	25.48	26.48	26.86	27.99	30.43	29.29	28.43	27.68	32.44	32.84	31.35	33	29.13	27.23	28.55	28.67	29.68	28.15	27.66	28.48	28.65	28.34	28.11	28.75	28.77	27.17	28.08	30.41	26.63	33.38	30.42	30	30.99	26.31	30.04	31.46	27.52	33.29	32.35	31.73	29.1	31.39	30.66	31.87	32.12	31.15	28.22
CHST1	27.88	28.78	25.99	27.89	27.67	28.06	29.47	28.34	27.51	27.91	29.27	30.21	30.13	30.64	30.05	27.73	28.04	29.01	27.72	25.9	28.35	28.89	27.09	28.06	28.78	28.76	28.98	28.01	27.48	25.91	27.57	29.02	28.46	29.64	29.94	26.35	30.39	28.04	28.42	29.47	29.77	29.21	27.37	30.61	30.32	31.36	32	31.16	27.92
COMT	25.34	26.28	24.35	25.78	26.64	25.89	24.97	23.34	23.9	23.63	24.08	24.35	24.45	28.33	25.95	25.4	23.97	24.31	23.16	21.62	23.25	23.11	23.23	22.79	23.98	24.02	22.25	23.34	23.35	20.53	22.84	22.09	21.58	24.16	23.36	23.04	23.58	22.39	25.45	23.36	23.33	23.57	20.89	23.32	24.3	23.77	27.14	25.4	22.07
CYP11B2	28.72	29.87	27.2	28.16	29	29.15	29.98	30.45	29.67	28.85	32.65	33.32	33.57	32.69	29.98	27.92	28.64	29.86	31.18	29.94	29.08	30.35	30.59	29.18	29.94	29.29	32.06	27.42	29.26	36	27.45	31.82	31.4	31.1	32.47	26.09	32.15	32.43	28.29	33.45	31.62	32.85	32.55	33.07	30.63	32.08	32.79	32.03	31.32
CYP17A1	28.04	28.78	26.93	27.28	27.57	28.17	29.64	29.5	29.08	28.26	32.32	32.73	31.87	31.8	29.99	27.18	27.69	29.12	29.57	29.51	29	29.49	29.41	29.08	28.63	28.44	31.62	27.81	28.84	29.97	27.1	31.78	31.54	30.96	31.54	26.01	30.6	31.57	28.05	31.65	32	31.91	30.28	31.24	30.86	32.11	32.13	31.02	28.85
CYP19A1	28.12	28.08	26.23	27.08	27.4	27.9	29.17	29.3	28.32	27.91	31.32	32.36	31.75	31.88	29.36	26.99	28.08	29	29.29	27.55	28.34	28.48	28.49	26.94	28.45	27.92	31.75	27.61	27.91	27.32	26.8	31.14	30.12	29	30.03	26.01	29.66	29.07	29.22	30.28	28.44	30.12	28.28	30.21	29.6	30.07	30.21	28.82	27.94
CYP1A1	30.77	30.94	29.06	29.88	30.28	30.97	32.25	32.62	31.06	31.12	33.82	34.82	34.49	31.96	32.52	29.8	30.81	31.52	31.06	31.58	31.06	31.52	31.96	30.79	31.47	31.3	35.45	29.02	31.35	31.2	29.76	33.14	33.94	33.67	34.28	28.74	33.3	33.36	31.13	35.75	33.87	36	29.84	34.88	33.03	33.21	34.14	33.31	30.18
CYP2B6	26.12	27.97	26.17	27.16	27	27.26	25.89	26.04	26.35	25.09	25.28	27.19	28.24	27.47	29.44	26.8	26.65	28.67	24.41	23.22	27.4	24.26	27.03	26.2	24.66	27.57	24.87	25.1	26.67	21.57	27.05	23.22	24.76	26.35	25.68	26.12	29.44	24.32	28.07	33.48	27.06	24.83	22.57	25.35	27.53	26.81	29.14	26.15	25.08
CYP2C19	24.43	25.83	24.52	25.24	25.2	25.58	26.29	24.68	25.68	24.78	25.84	27.34	28.26	27.57	27.49	25.26	25.55	26.4	24.05	25.53	25.95	26.87	27.21	26.07	25.94	26.13	28.13	25.76	25.27	23.82	25.05	26.97	28.62	29.03	29.07	24.13	26.94	29.03	26.22	31.29	28.75	29.17	25.78	26.71	28.28	28.21	28.58	28.24	25.04
CYP2C8	27.59	28.11	25.69	26.75	27	27.45	29.24	29.27	28.45	27.53	30.91	32.45	31.23	30.04	29.31	26.77	27.47	28.6	29.01	29.14	27.8	28.68	29.11	27.88	27.99	27.74	31.94	27.39	27.83	29.18	26.74	30.47	30.95	30.22	30.65	25.69	30.37	30.51	28.09	32.24	30.38	30.53	27.76	29.62	29.22	29.11	29.9	29.18	27.22
CYP2C9	26.47	28.24	26.33	27.33	27.36	27.91	29.07	27.01	27.84	27.26	28.82	30.29	31.56	29.7	29.83	27.15	28.03	29.16	26.35	28.1	28.23	29.12	29.21	28.92	28.11	28.32	31.05	28.07	27.79	26.31	27.32	30.27	31.2	30.9	30.7	26.1	28.6	32.22	28.94	32.92	30.86	32.22	26.6	28.47	30.24	30.2	30.61	29.94	26.24
CYP2D6	25.32	26.03	23.91	25.13	25.6	25.64	27.03	26.39	26.12	25.67	26.85	28.16	27.26	27.34	27.35	25.36	25.82	27.08	25.18	24.37	26.22	25.42	26.53	25.55	25.9	26.7	26.51	25.64	25.42	24.78	25.52	26.61	27.03	26.13	26.97	24.5	26.76	25.85	26.43	27.81	26.49	27.46	24.89	26.66	28	27.62	28.3	27.47	23.68
CYP2E1	27.26	27.65	25.38	26.43	26.88	26.85	29.03	28.7	27.82	27.3	29.64	30.57	29.79	31.06	28.28	26.55	27.25	28.38	27.49	27.07	27.66	28.05	28.22	26.57	27.07	27.97	30.07	27.23	26.31	27.56	26.62	30.83	30.03	28.91	29.36	25.67	27.48	28.73	28.28	31.25	30.03	28.43	27.23	28.13	29.67	30.05	30.91	28.14	25.17
CYP2F1	27.42	27.22	26.14	26.55	26.8	27.32	29.03	29.02	28.24	27.6	31.09	31.79	30.63	30.55	28.87	26.88	27.81	28.65	29.38	27.6	27.06	28.07	28.33	27.47	26.91	27.83	30.76	27.23	27.34	28.56	27.14	30.89	30.78	30.04	30.73	26.06	29.19	29.57	27.26	32.02	30.44	31.58	28.86	31.46	30.45	31.41	30.86	30.66	26.63
CYP2J2	25.06	25.41	23.93	24.86	26.16	26.02	25.26	24.1	24.22	24.09	24.66	24.9	24.48	25.6	28.74	24.81	24.02	24.43	24.27	23.93	24.85	24.4	25.14	24.04	25.66	27.05	24.77	25.51	25.01	21.73	25.75	24.12	24.89	25.48	24.92	24.98	25.58	25.25	25.46	28.02	24.55	26.47	22.45	25.3	25.92	26.04	27.71	26.28	22.47
CYP3A5	24.82	24.31	23.63	25.04	25.26	25.48	25.81	25.04	24.88	24.55	25.22	26.03	25.27	24.06	26.44	24.13	24.43	24.08	23.82	24.21	24.68	24.87	26.76	23.31	25.82	26.38	26.39	23.84	25.1	23.92	25.48	24.3	26.05	24.95	25.18	24.96	24.39	24.21	26.4	26.59	24.89	25.01	22.52	25.41	25.5	24.65	25.46	23.33	23.45
CYB5R3	26.84	27.58	26.01	26.42	27.34	26.24	26.27	24.81	25.07	25.4	25.31	25.66	26.33	26.87	26.32	25.43	24.51	25.76	24.73	24.49	26.9	26.06	26.33	26	27.46	26.36	24.43	25.65	25.41	22.16	25.55	24.59	25.12	26.12	25.47	24.57	25.5	24.62	28	26.38	25.09	25.98	22.8	24.91	27.8	26.67	29.01	26.41	22.68
EPHX1	28.2	28.07	26.34	27.6	28.84	28.1	27.62	26.85	26.57	28.22	26.93	27.37	27.84	29.36	28.24	26.88	26.71	27.59	25.92	26.36	28.13	25.67	27.52	26.21	28.36	28.59	26.77	27.35	26.29	24.49	27.91	27.35	27.18	27.11	26.32	26.24	26.99	26.09	29.05	26.5	26.4	27.88	24.19	27.45	29.02	27.36	29.9	27.05	23.95
FAAH	26.37	26.56	26.07	26.43	26.72	27.05	26.68	25.95	26.01	26.11	26.24	26.9	26.62	27.81	28.39	25.79	25.77	26.38	25.16	24.84	26.18	26.61	27.03	25.3	26.62	27.12	26.18	26.5	26.08	23.37	26.8	26.3	26.55	25.51	26.06	25.7	27.24	26.29	27.09	27.77	25.44	26.66	23.29	26.17	27.58	27.75	28.67	27.02	24
FBP1	28.03	28.22	26.2	27.2	27.59	27.75	27.55	26.16	26.96	27.1	27.06	27.37	27.56	29.28	29.5	26.9	27.05	27.8	26.8	26.22	27.17	26.79	28	26.28	28.26	27.86	27.17	26.6	27.44	23.55	26.94	26.09	27.06	29.01	27.3	25.63	27.7	27.26	27.96	30.16	26.43	27.94	24.14	26.15	27.63	27.35	29.78	26.97	25.63
GAD1	27.44	27.37	25.69	26.7	27	27.24	29.01	29.07	28.22	27.78	31.31	31.46	31.04	30.75	28.82	26.95	27.66	28.19	29.33	25.08	26.36	26.3	28.12	26.12	26.9	25.77	31.11	26.39	27.55	24.21	26.02	29.85	28.93	30.3	29.59	24.62	26.07	29.6	27.65	25.15	29.52	27.46	25.15	25.64	29.07	28.62	30.69	27.02	23.51
GCKR	28.2	28.71	26.24	27.23	27.46	28.02	30.01	30.49	29.21	28.15	32.15	32.34	31.59	31	29.56	27.27	28.29	29.41	30.01	29.12	28.2	28.03	29.14	28	28.32	29.16	31.87	27.85	28.24	28.39	27.32	31.45	31.28	30.52	31.15	26.18	30.82	30.74	29.24	32.25	30.6	32.15	29.01	31.08	30.5	32.02	31.9	30.89	26.98
GGT1	24.35	24.19	22.98	23.83	24.1	24.08	25.33	25.21	24.16	24.05	26.47	25.41	25.05	24.23	26.17	24.04	24.67	24.36	23.86	23.96	24.41	23.57	24.8	24.35	24.04	25.05	26.33	24.21	24.53	24.14	23.9	24.64	24.18	26.48	26.78	23.79	26.51	26.01	24.27	27.06	24.65	26.13	21.54	25.35	25.79	26.13	27.29	26.09	22.29
GPI	23.74	25.1	23.72	24.45	25.09	24.55	23.38	21.79	22.45	22.82	23.05	23.23	23.81	26.45	24.78	23.27	21.86	23.3	22.27	21.2	22.73	22.46	22.06	21.03	23.33	23.09	22.01	23.35	21.21	19.18	23.01	22.08	22.24	23.44	21.37	22.51	22.4	22.38	24.55	22.88	21.76	22.75	19.79	21.15	22.57	22.82	24.68	23.08	18.93
GPX1	24.58	25.84	23.34	25.05	25.29	24.67	23.96	22.64	23.11	23.32	23.02	23.22	23.4	26.56	25.01	24.5	22.85	23.34	22.12	21.74	22.36	22.37	22.26	22.02	23.84	23.15	22.04	23.02	22.97	18.67	21.68	21.31	21.72	23.08	22.06	22.58	22.85	22.69	25.24	22.65	21.63	23.29	20.02	22.78	23.37	23.25	26.17	23.55	19.8
GPX2	26.19	26.56	25.24	25.47	26.37	26.13	25.3	24.22	24.8	24.54	25.01	25.03	24.48	27.26	28.62	25.03	22.42	24.71	26.18	21.85	24.62	22.84	24.54	24	24.68	26.32	22.45	24.79	24.19	20.19	25.55	23.35	21.72	23.18	22.24	22.33	24.36	22.65	25.93	24.24	22.19	23.28	18.98	22	22.71	22.01	25.24	23.63	20.27
GPX3	23.6	24.01	21.79	23.81	24.75	23.79	23.87	22.68	21.85	22.39	23.14	23.31	23.96	26.31	23.55	24.13	22.17	22.59	21.74	21.77	25.39	25.01	24.42	25.71	25.12	25.12	24.37	23.36	23.57	21.26	24.33	24.45	26.15	25.26	25.83	24.37	26.51	24.65	25.24	25.14	25.27	25.43	24.04	26.03	27.76	27.23	28.51	26.48	24.68
GPX4	23.06	23.73	22.76	23.69	25.08	23.44	22.9	21.7	21.58	22.03	22.11	22.31	22.57	23.31	23.33	23.06	22.38	22.56	21.19	20.79	21.78	22.16	21.23	21.12	22.63	21.59	20.7	21.73	21.29	18.43	21.27	20.64	21.72	22.1	21.59	22.03	24.06	21.05	23.69	22.31	21.09	21.81	20.04	22.52	23.25	23.26	24.34	22.87	19.24
GPX5	28.81	29.01	27.23	27.8	28.13	28.66	29.64	30.22	29.65	28.5	33.5	33.04	33.44	31.12	29.97	27.59	28.41	29.29	30.96	29.68	29.03	29.92	30.75	29.39	29.78	28.63	33.63	28.34	28.87	30.35	27.38	33.16	31.27	30.87	31.43	26.39	31.14	31.87	28.93	35.96	30.45	32.4	27.96	31.12	30.29	30.76	31.18	30.41	28.34
GSR	26.35	27.31	26.15	26.21	26.92	26.85	26.49	23.16	24.56	26.2	25.03	25.25	25.71	26.89	27.94	25.11	23.86	25.72	25.07	24.31	26.16	25.86	25.68	25.03	27.23	27.39	22.35	27.03	26.65	20.8	25.94	24.41	25.03	26.67	26.38	25.13	24.81	26.3	28.44	26.38	23.59	26.65	22.35	24.4	25.76	25.75	29.56	26.78	22.25
GSTA3	27.11	27.18	25.58	26.2	26.08	26.84	28.14	27.93	28.11	26.98	30.55	31.06	30.12	31.31	28.22	26.11	26.9	27.72	28.46	27.34	27.23	28.12	28.16	27.5	26.84	27.19	30.47	26.71	27.26	28.29	26.09	30.76	29.92	29.39	29.71	25.1	29.41	29.36	27.2	29.45	29.26	30.01	25.37	29.17	29.26	29.28	29.05	29.02	26.36
GSTA4	26.34	27.08	25.12	26.23	26.15	26.22	26.64	25.4	26.16	25.31	26.38	26.57	26.94	29.49	26.63	26.04	25.81	26.17	25	25.39	26.16	26.52	26.52	25.88	26.96	26.99	25.96	26.43	25.61	22.9	25.62	25.78	27.1	27.26	26.93	25.13	27.52	25.82	27.11	24.4	27.04	27.99	23.88	27.07	27.2	27.11	29.04	27.27	23.16
GSTM2	25.11	25.65	24.12	25.46	25.74	25.15	26.81	26.09	25.46	25.16	26.48	27.26	26.94	26.34	25.26	25.29	25.86	26.16	24.1	25.14	27.65	27.24	27.33	26.84	27.26	27.8	27.87	26.99	26.44	24.85	26.34	28.13	27.92	26.83	28.75	26.08	28.43	27.34	28.65	29.62	27.34	28.29	25.27	27.71	27.46	27.6	28.23	27.44	25.32
GSTM3	26.82	26.86	24.72	26.01	26.29	26.08	27.33	26.85	26.35	26.34	27.1	27.47	28.25	29.67	25.58	25.9	26.47	26.93	26.44	26.94	27.29	27.3	27.46	26.23	27.55	27.63	27.23	26.73	27.38	27.79	26.02	27.43	29.35	28.15	29.27	25.2	29.79	28.74	27.84	30.11	29.07	29.23	26.31	29.53	29.4	29.04	29.62	29.3	26.05
GSTM5	27.42	27.16	25.36	26.45	27.01	26.73	27.67	27.5	26.33	26.26	27.63	27.78	27.15	29.22	27.74	26.58	26.85	27.12	26.07	26.8	28.51	28.35	28.42	28.25	27.97	28.49	29.8	27.63	28.01	27.12	27.16	30.02	29.18	29.29	29.88	26.36	30.91	28.71	28.37	32.46	29.02	30.48	26.55	29.58	30	30.64	31.4	30.36	27.71
GSTP1	22.16	23.06	22.25	23.11	23.68	23.03	22.07	21.08	21.18	21.04	21.49	21.68	22.07	24.2	23.48	22.13	21.64	21.79	21	18.83	20.07	22.03	20.26	19.04	20.75	21.01	21.62	20.37	20.33	17.17	21	20.11	20.38	20.87	20.15	21.29	22.49	20.45	22.07	20.34	19.7	19.74	18.07	19.3	21.28	20.55	23.4	20.8	18.09
GSTT1	24.38	24.81	27.56	26.65	26.32	24.91	23.85	22.69	23.71	27.38	30.84	29.45	30.88	25.12	24.63	24.76	23.22	23.69	23.24	23.05	23.89	27.74	28.15	27.31	25.48	24.32	23.2	24.5	27.42	22.06	27.16	32.53	30.67	25.22	24.02	24.36	24.17	22.81	26.43	31.65	31.47	29.3	22.1	24.22	25.18	24.26	27.66	25.48	27.43
GSTZ1	26.68	27.55	25.51	26.98	27.37	27.43	26.7	25.17	26.23	25.89	25.94	26.88	26.45	27.99	28.81	26.39	25.94	27.23	25.44	25.65	26.14	26.07	28.28	26.64	28.55	27.21	26.06	27	26.67	23.43	26.42	27.92	26.09	28.01	27.38	25.12	26.55	26.04	27.62	26.05	27.01	29.41	24.02	26.89	27.13	26.38	29.47	28.37	24.36
HK2	23	23.88	23.11	24.29	24.95	24.41	24	23	23	21.88	23.87	23	23.89	22.13	27.55	23	21	22.66	23	23.65	23.4	23.22	24.49	22.53	23.23	25.47	23.96	24.54	22	21.29	24	25	24	25	24	24	23.98	24	26	25.36	25	24.11	21.48	24.5	24.55	24	26.63	24.79	20.46
HSD17B1	26.45	27.02	24.72	25.9	26.28	26.52	28.07	27.51	27.05	26.75	28.55	29.17	28.87	28.96	27.55	25.46	26.4	27.47	26.89	26.28	26.83	27.6	27.75	27.11	26.89	27.31	27.67	26.08	26.69	25.84	25.65	28.66	28.41	28.26	29.06	24.46	27.51	27.66	26.63	29.4	28.66	29.87	26.74	29.2	29.74	29.02	31	29.11	26.31
HSD17B2	25.08	25.3	24.03	25.55	25.87	27.25	24.05	25.82	22.35	23.58	22.45	24.19	24.16	22.29	28.53	23.29	24.28	24.5	22.13	27.11	27.49	29.12	29.24	25.72	28	27.45	27.15	24.02	24.1	22.26	25.71	27.64	26.74	30.16	29.08	25.31	25.35	27.84	27.3	29.28	28.38	28.02	23.31	26.03	29.64	27.83	30.2	25.4	27.23
HSD17B3	28.57	28.15	27.13	27.44	28.31	28.34	29.08	29.16	28.47	28.17	30.85	31.68	30.53	29.59	29.21	27.27	28.24	28.63	29.3	28.2	28.25	28.91	29.14	28.14	28.24	28.3	30.32	27.67	28.13	28.21	27.36	31.12	31.12	28.93	31.15	26.16	29.71	29.41	27.63	29.74	29.79	31.53	27.92	30.86	30.39	31.05	30.95	29.1	27.18
LPO	28.42	28.8	26.83	27.7	27.88	28.34	30.08	30.14	29.43	28.63	32.05	32.63	32.31	32.52	29.83	27.56	28.57	29.5	30.83	30.03	28.65	29.37	29.65	29.16	29.05	29.08	31.34	27.94	29.08	31.7	27.6	30.36	31.47	29.15	32.25	27.06	31.13	31.2	29.08	29.88	30.35	32.88	28.81	31.88	30.87	32.13	31.57	31.54	28.41
MARCKS	22.24	22.49	21.51	22.84	22.99	22.68	22.01	20.29	21.01	21.24	20.59	21.17	21.29	22.49	23.74	21.54	20.97	21.71	20.22	20.44	23.01	22.22	22.38	22	23.08	24.29	21.42	22.77	22.06	20.33	22.26	22.16	22.12	22.24	22.23	23.03	23.14	21.64	24.14	22.75	21.84	22.11	19.31	21.11	23.06	22.49	24.91	23.33	19.67
MGST1	23.32	24.96	24.35	25.06	25.36	25.16	21.74	20.07	21.04	20.81	21.11	21.66	22.89	26.03	26.98	23.83	21.1	22.2	20.7	21.26	21.77	22.37	21.78	22.25	24.08	23.6	22.23	22.41	21.35	18.72	22.28	22.33	21.52	24.99	22.46	22.18	24.31	22.43	26.02	23.37	21.95	24.22	20.04	22.06	23.33	23.14	25.58	24.28	19.16
MGST2	24.68	25.1	23.76	24.56	25.23	25.22	24.38	23.08	23.66	24.09	23.33	23.58	23.69	24.26	26.2	23.56	23.31	23.64	23.06	22.23	24.02	23.74	23.71	23.81	23.99	24.53	23.52	24.12	24.44	20.19	23.4	22.11	23.36	23.57	23.54	23.18	23.61	23.07	25.83	24.12	22.5	23.97	20.59	22.43	24.05	23.88	25.82	23.65	20.91
MGST3	23.55	24.88	23.44	24.5	25.04	24.73	23.07	21.49	22.19	22.65	22.49	22.94	23.21	23.48	25.03	23.12	22.78	23.3	22.27	22.84	24.36	23.57	24.34	22.58	23.66	24.68	23.02	24.22	23.02	20.56	23.36	23.17	23.62	24.01	22.72	24.05	23.55	23.43	26.35	23.53	22.19	22.71	20.07	22.59	24.42	24.46	26.57	23.93	20.5
MPO	28.98	29.24	26.88	28.13	28.3	28.85	31.01	30.42	30.09	29.44	32.37	33.48	32.65	32.09	30.89	28.11	29.16	30.51	31.04	29.86	29.08	29.84	30.05	29.88	29.41	29.61	32.05	28.56	29.93	28.63	27.97	32.4	31.81	30.79	32.57	27.52	31.58	31.32	30.11	34.13	29.82	32.05	28.23	32.07	30.61	32.32	32.65	32.7	28.76
MT2A	25.97	25.61	24.09	26.21	25.46	25.89	26.09	28.06	29.02	24.83	24.16	23.3	23.34	26.08	27	25.19	24.11	23.42	23.05	25.78	25.97	26.2	25.03	25.58	26	24.73	29.41	29.12	25.67	21.05	22.56	25.47	25.02	27.06	25.01	25.02	25.04	27.84	27.64	27.3	26.59	26.17	26.08	26.73	26.97	25.59	29.61	25.87	24.01
MT3	27.69	28.02	25.86	26.93	27.2	27.56	29.22	28.52	28.66	27.84	29.8	30.49	29.32	32.78	29.11	27.05	27.68	28.12	28.2	28.55	28.03	27.62	29.01	28.29	27.68	28.49	30.67	26.34	28.64	29.78	27.16	32.2	27.34	31.05	30.43	25.93	30.94	30.11	28.08	31.47	30.35	31.93	29.49	31.85	30.02	31.6	32.7	31.44	27.13
MTHFR	23.45	23.76	23.08	22.79	22.81	23.2	24.69	25.41	24.4	23.63	27.39	28.11	27.32	29.01	24.53	22.97	24	24.17	25.41	25	23.44	23.98	24.56	23.7	22.86	23.5	27.36	23.19	23.7	25.24	23.09	27.63	27.34	26.33	27.63	22.48	26.12	25.89	22.93	28.72	27.32	28.66	26.23	27.92	27.69	29.14	27.54	26.86	25.26
NAT1	26.09	26.96	25.45	26.74	27.46	27.05	25.74	24.89	24.62	25.03	24.83	25.47	25.76	25.02	29.29	25.63	25.2	25.97	24.85	26.19	26.96	25.34	27.43	27.2	26.88	27.2	26.95	26.3	26.19	22.88	24.73	27.11	26.76	27.36	27.54	26.46	27.09	27.23	28.55	28.37	26.07	27.1	24.28	26.19	25.7	25.36	29.56	27.24	23.89
NAT2	27	27.46	26.45	27.25	27.84	27.19	25.91	24.44	25.22	24.96	25.15	25.63	26.02	25	29.34	25.81	25.51	26.11	24.5	26.47	28.33	26.3	28	29.27	28.28	27.8	27.2	26.28	25.88	23.09	26.08	27.66	26.87	27.91	28.26	26.43	28.69	26.86	28.81	32.3	26.38	27.38	24.6	27.01	26.34	25.48	28.64	28.4	24.36
NOS3	27.34	28.05	25.88	26.85	27.27	27.65	27.91	26.98	27.49	26.47	28.2	28.15	28.45	30.82	28.85	26.57	26.56	27.06	26.37	24.73	27.87	28.08	24.8	24.79	26.96	27.36	25.44	25.46	25.79	22.04	26.35	26.74	25.94	26.08	24.48	25.43	28.2	24.04	27.64	27.75	26.33	26.06	22.09	26.04	28.65	27.7	28.81	28.58	26.5
NQO1	25.08	26.4	24.36	25.5	26.15	26.1	24.15	22.43	22.97	23.26	22.65	24.63	25.64	24.37	27.95	25.02	25.01	25.41	23.95	21.74	23.27	24.54	24.74	22.8	25.52	25.19	25.38	23.45	22.89	22.09	24.21	23.76	24.84	25.62	24.4	23.14	22.61	22.98	25.51	24.29	23.02	24.84	20.85	22.93	24.52	23.59	27.77	23.83	21.69
PKLR	23.96	23.45	24.07	23.26	23.4	23.64	25.09	25.24	24.74	24.06	27.16	28.02	27.43	28.79	25.24	23.86	24.5	24.47	25.71	24.05	23.55	23.95	24.51	23.96	23.26	24.49	27.03	23.68	24.12	26.4	23.88	26.3	27.02	26.02	27.16	23.28	26.03	26.27	23.1	30.53	28.14	29.44	24.56	28.2	28.09	28.44	27.24	27.22	23.54
PKM2	21.41	22.25	20.97	22.04	22.39	21.69	21.52	20.17	20.4	19.9	20.91	21.2	21.6	24.12	22.77	21.46	19.93	20.72	20.02	18.11	20.24	19.29	18.62	18.04	20.85	19.78	19.48	19.3	18.31	16.89	19.57	20.2	19.74	21.61	20.21	20.47	19.22	19.39	22.28	20.48	20.49	21.07	17.94	19.99	20.96	20.28	23.39	21.04	18.09
PON1	27	27.55	25.24	26.33	26.57	26.76	28.92	28.93	28.01	27.29	29.99	30.47	29.25	30.2	28.57	26.4	27.19	28.64	28.17	27.64	27.15	27.46	28.81	27.37	27.39	27.78	30.15	26.73	27.37	26.74	26.3	31.13	30.46	30.24	29.74	25.4	29.41	28.2	27.54	30.61	28.9	30.19	26.33	30.61	29.33	30.69	29.95	29.31	26.15
PON2	23.89	24.52	23.44	24.52	25.06	24.49	24.54	22.98	23.34	23.42	23.79	24.26	24.18	24.31	25.6	23.84	23.03	23.73	23.68	20.59	23.14	22.91	23.43	22.33	24.09	24.52	23.36	23.17	22.67	20.64	23.93	22.07	23.16	24.28	23.23	24.02	23.29	21.81	26.87	23.94	22.63	23.56	20.48	23.39	24.49	24.06	26.77	24.15	21.47
PON3	27.35	27.5	25.58	26.7	26.84	26.68	28.39	27.53	28.15	26.96	27.71	29.01	27.92	29.14	29.31	26.3	26.62	27.28	27.12	26.91	26.24	28.01	28.88	25.69	28.01	26.89	29.87	26.46	26.15	22.44	26.2	26.9	28.55	29.5	28.23	25.81	27.26	25.7	28.05	28.08	26.57	27.26	24.11	28.83	28.05	27.54	29.27	27.34	23.68
SMARCAL1	25.88	26.59	24.58	25.73	26.12	26.05	26.8	25.39	25.54	25.32	26.33	26.53	26.28	27.52	26.95	25.67	25.19	26.61	25.06	23.41	25.38	24.86	26.06	24.84	26.07	26.56	24.73	25.51	25.07	22.8	25.46	25.47	25.04	26.11	25.67	24.66	26.58	25.28	27.18	26.59	24.49	26.61	23.25	26.06	27.31	26.73	29.14	27.36	24.06
SNN	26.79	27.82	25.01	26.42	26.69	26.04	28.09	26.25	26.2	26.47	27.22	27.65	28.67	30.51	26.84	26.43	25.9	27.07	25.91	24.08	27.12	26.25	26.28	25.34	27.24	27.35	25.87	26.74	26.14	22.96	26.43	26.52	27.17	28.37	27.65	25.46	27.97	25.89	28.21	26.14	26.25	27.46	23.46	25.37	28.27	27.2	29.67	27.26	24.6
SRD5A1	26.98	27.79	25.54	26.74	27.14	26.87	27.02	25.13	25.91	25.72	26.17	26.17	27.24	27.7	28.09	26.68	26.01	27.29	25.91	23.47	26.3	25.92	24.96	24.67	26.92	26.65	25	25.56	25.12	23.3	26	25.61	26.35	26.61	24.98	25.19	26.02	25.64	28.04	25.5	25.35	27.14	23.07	25.32	27.58	27.12	28.34	26.09	22.71
SRD5A2	28.31	28.89	26.13	27.23	27.37	28.05	29.86	30.31	29.47	28.33	32.12	32.82	33.44	31.45	29.11	27.4	28.29	29.6	30.29	29.06	28.61	29.26	30.12	28.77	28.77	28.16	32.03	27.79	28.49	31.54	26.98	31.44	31.17	30.72	31.35	26.05	31.1	32.04	28.54	32.38	29.99	31.46	29.77	30.9	29.39	30.06	30.39	29.64	28.25
B2M	20.79	21.14	20.48	20.72	21.63	21.05	19.98	18.32	18.53	18.18	19.03	18.51	19.29	18.47	22.19	19.2	17.82	19.19	18.67	18.82	21.32	20.1	19.45	20.69	21.53	20.83	18.81	19.98	18.43	16.11	18.3	18.65	19.17	19	18.94	19.38	18.8	19.44	22.19	20.61	17.99	21.28	18.32	19.11	19.82	19.04	21.73	19.26	14.76
HPRT1	26.94	28.53	27	28	27.74	27.98	25.99	24.02	24.86	25	25	25.74	26.22	27.85	28	26.28	24.71	26	24.57	23.95	25.92	25.49	25	24	27	25.71	24.48	26	24.36	21.29	25.6	24.75	24.46	25.3	23.2	24.42	25	24.39	27.24	23.42	23.51	24.91	21.32	24	25.62	24.49	26.59	25.59	20.36
RPL13A	23.51	24.23	22.9	23.32	24.35	23.55	22.78	21.3	22.06	22.21	21.35	21.57	22.07	25.08	23.92	22.8	22.43	22.65	21.09	20.25	20.66	21.21	21.14	21.27	21.95	22.32	21.73	22.35	19.74	17.5	22.04	21.99	21.01	22.33	21.66	20.87	21.36	21.99	24.13	21.95	21.11	22.06	18.9	20.4	21.47	21.48	23.51	22.53	18.76
GAPDH	23.07	24.3	22.34	23.28	23.6	23.46	22.19	20.13	21.18	21.36	20.87	20.97	21.48	22.81	23.37	22.16	20.7	21.5	21.28	20.12	21.22	21.02	20.69	21.08	22.06	21.61	20.19	21.49	20.6	16.37	20.48	20.12	19.95	22.83	20.51	20.52	20.64	20.92	23.07	19.95	21.09	20.89	17.28	19.01	20.98	20.69	22.62	21.6	17.02
ACTB	17.67	18.78	17.3	19.08	19.29	17.53	17.6	16.08	16.4	16.05	16.74	17.1	18	18.64	17.49	17.86	16.11	17.04	16.08	14.85	16.71	17.01	16.91	15.88	17.95	18.16	16.54	17.3	15.84	13.14	16.91	16.35	17.36	17.97	16.77	17.9	18.07	16.27	19.41	18.43	16.8	17.56	13.89	16.16	18.77	18.08	20.13	19	14.19
[truncated: 65 more columns]

## Sheet: Wnt pathway
5. Raw Ct values obtained from RT² Profiler PCR array (Qiagen) PAHS-043A (Wnt Signaling Pathway)
Gene Symbol	1252 NT	1422 NT	1211 NT	1277 NT	1339 NT	1387 NT	117 NT	132 NT	121 NT	123 NT	135 NT	134 NT	136 NT	334 NT	1732 NT	1885 NT	115 NT	116 NT	128 NT	1252 CRC	1422 CRC	1211 CRC	1277 CRC	1339 CRC	1387 CRC	117 CRC	132 CRC	121 CRC	123 CRC	133 CRC	134 CRC	135 CRC	136 CRC	334 CRC	1732 CRC	1885 CRC	1171 CRC	1229 CRC	1242 CRC	48 CRC	419 CRC	742 CRC	798 CRC	853 CRC	977 CRC	1030 CRC	1092 CRC	1100 CRC	1146 CRC
AES	22.023	22.4826	22.5905	23.1691	23.8523	21.8325	21.5683	20.9759	21.1588	21.4266	22.1165	22.1975	21.3502	22.3153	22.3337	22.0964	20.5639	21.9964	20.9703	20.5787	21.0421	21.6298	22.2509	20.785	22.9333	22.9654	20.4024	21.3266	20.728	21.0748	22.1091	21.0179	21.9295	22.3642	22.062	22.4868	21.7272	20.9547	23.2752	21.214	22.4265	22.3292	20.7316	22.0862	22.84	22.2384	24.4717	22.3154	20.8584
APC	27.3808	28.14	27.258	27.2843	27.5867	27.3267	27.7419	27.6543	27.2329	27.4683	28.9028	28.6682	28.6485	28.7229	28.6307	27.2825	26.5743	28.2008	28.1761	27.5403	28.4322	29.0372	29.5136	27.4996	29.3106	28.0771	27.087	27.8713	27.5059	27.2373	27.0481	28.31	29.251	28.8046	31.0824	26.4387	28.6324	29.5787	29.0325	29.6172	28.9328	28.5623	27.4512	27.6653	29.0364	28.5096	29.79	28.6672	27.5211
AXIN1	24.7811	25.3322	25.2033	25.9552	26.2327	25.4697	25.0398	24.2637	24.4115	24.5119	25.1252	25.1792	25.2199	24.871	27.0637	24.9799	24.0083	25.5368	24.2569	22.819	25.229	24.7451	25.0488	23.4957	26.0608	26.1867	23.2173	24.39	24.0166	23.9036	24.8576	23.2164	24.1463	24.4874	25.0635	24.3987	25.1035	23.6002	26.0012	23.5831	24.3046	24.9885	24.0033	24.2954	25.2813	24.2358	27.0706	24.5032	23.3732
BCL9	26.916	27.5415	26.6215	27.0804	27.6675	26.7234	27.172	26.4185	26.4706	26.5992	27.3633	27.7118	27.2544	30.2906	28.049	26.9397	25.3876	27.1648	26.9403	25.5711	27.0162	26.1804	26.8661	25.7056	27.6956	28.0691	24.7598	27.0149	26.5849	25.5318	26.7781	25.3469	26.0035	28.1393	27.482	26.1259	26.7231	25.6092	27.3685	27.4485	27.5835	28.0702	26.3072	27.3438	27.5652	26.8922	30.3816	28.1703	26.3685
BTRC	26.3291	26.8907	26.1471	26.5352	27.1175	26.3728	26.7281	26.268	26.184	26.6785	27.1687	27.1614	27.0915	28.1474	27.5008	26.4636	25.7277	26.886	26.2957	25.5728	26.2398	26.8983	27.2728	26.6011	27.4712	27.5927	24.8683	26.198	25.5742	25.1344	26.195	25.3151	26.0751	26.6345	26.5575	25.6893	26.3402	27.3116	27.0391	25.6708	26.8073	27.1069	25.7519	26.0865	26.8655	26.5038	28.6109	27.9226	25.4708
FZD5	24.3645	25.2205	24.9836	25.4115	26.1643	25.4018	24.135	23.3256	23.5195	24.665	24.1256	24.1742	24.1953	24.0169	26.7713	24.4548	23.1818	25.161	23.8657	23.4602	25.5662	25.738	25.2546	23.4167	26.4423	26.4045	23.1822	25.601	24.9292	23.7287	25.8723	24.0636	24.5613	24.669	24.5138	25.191	24.3121	24.0306	26.3771	25.8207	24.2568	25.0749	22.9753	23.6124	25.1875	25.2724	26.7762	24.1857	24.1062
CCND1	25.6729	25.8757	25.4876	25.736	26.7133	25.6106	24.2909	23.4015	23.4242	24.1556	24.1343	24.0638	24.4445	26.6959	25.8841	25.4128	23.1248	24.3803	24.2938	22.1898	23.2533	23.5416	23.1452	22.5266	24.1849	23.9904	21.1946	24.2044	22.1316	20.289	23.8746	21.5799	21.8373	23.1171	22.7311	24.8882	23.0373	22.2664	25.184	22.0481	22.5313	23.0486	22.0833	22.3942	23.7996	22.8833	26.6185	24.1871	21.0843
CCND2	23.8734	24.2079	24.3969	24.7826	25.6445	23.4455	22.1948	22.4699	22.0599	21.3055	22.4319	23.1187	22.5885	28.1622	23.4078	24.1144	20.5781	22.8295	22.0306	21.1863	27.1327	21.4551	22.5255	22.2295	25.1955	24.4848	22.1946	22.6784	21.7923	23.3249	22.7553	21.4674	23.0875	25.0067	22.502	25.953	22.7549	21.1211	24.9752	26.2654	23.2572	23.4224	20.3408	20.75	22.1286	22.2503	26.1492	22.9825	20.6405
CCND3	24.3634	24.6335	24.9623	25.2721	26.1238	24.5613	24.0064	23.2684	23.4379	23.2261	24.0263	24.016	23.8797	24.6679	26.0646	24.1655	22.333	23.9693	22.7784	23.3298	25.4036	25.0368	24.032	23.5883	25.267	24.6213	23.0696	23.7619	23.2511	22.9701	23.6446	23.0092	24.1216	24.68	24.1171	24.692	24.4322	24.69	25.2489	24.172	24.5633	25.5292	23.2176	23.9539	26.184	25.4481	26.3486	25.724	23.2187
CSNK1A1	23.5113	24.465	24.3966	25.2273	26.0418	24.2465	23.3504	22.4476	22.5818	23.0202	23.3791	23.6301	23.6968	24.4108	24.7817	24.1573	21.6707	23.5339	22.5648	21.0848	22.9995	23.362	23.1839	22.2439	24.8677	24.6624	21.6479	23.4459	22.0525	21.7597	23.673	21.9495	22.8781	23.8912	23.7633	23.6749	22.4452	22.5002	25.844	22.7727	23.0825	24.1848	22.0109	22.8754	23.2568	23.4897	26.722	23.654	22.3591
CSNK1D	25.2381	25.9055	25.5603	26.2283	26.568	25.251	25.0105	24.1614	24.3347	25.251	25.0277	25.0215	25.2072	25.0474	26.0323	25.2841	23.67	25.7798	24.0651	23.6186	25.3367	25.5763	25.5913	24.8927	27.2583	26.8529	23.0829	25.1346	24.5702	23.2813	25.4609	24.081	24.2057	24.6809	25.4162	25.2347	24.7873	24.6994	26.8605	24.4135	24.5699	25.5271	23.6772	24.5481	25.7332	24.9486	27.1652	25.3952	23.7258
CSNK1G1	27.5281	28.3853	26.7	27.1131	27.6017	27.3991	28.9129	29.3046	28.394	28.0656	31.4895	31.6056	31.0569	31.1114	29.1095	27.0483	27.3834	29.1152	29.6465	29.6915	28.5062	29.2094	29.2634	27.7193	28.5107	28.2913	31.6558	27.2875	27.6435	31.7679	26.7963	31.3236	30.8713	30.4973	32.1024	26.2842	29.4474	30.4705	27.5093	31.7285	31.4154	33.7216	30.8732	30.7283	31.0912	30.5855	31.3703	30.4615	29.9533
CSNK2A1	23.7341	24.3047	24.2625	25.0675	25.5779	24.0944	22.8439	22.4293	22.3426	22.5533	23.1401	23.1102	23.3503	24.1294	24.8803	24.0727	22.9648	23.3488	22.0268	20.2337	22.9028	24.1562	22.1327	21.9499	23.8928	23.9755	22.4981	23.3691	21.8549	21.4216	23.1977	21.1979	22.4812	24.0614	22.365	24.4642	22.2125	21.9375	24.7645	23.1325	23.8455	23.8087	21.7825	23.5019	24.1386	23.3924	25.8926	24.044	20.988
CTBP1	23.1464	23.57	23.515	24.1628	24.8912	23.4334	22.5341	22.3986	22.3133	22.2577	22.8104	23.0927	22.6221	23.1157	24.3768	23.2316	22.6089	22.9498	21.827	21.4339	22.9341	22.7556	22.8685	22.35	23.8387	23.199	21.6183	22.3911	21.6096	21.1088	22.6737	21.6853	22.5655	22.7072	23.3064	22.988	22.8055	22.8602	23.6675	22.0253	22.7342	23.7996	22.1606	21.8432	23.1967	22.9448	24.6824	23.1608	22.0542
CTBP2	24.4276	24.7197	24.2896	24.7593	25.1438	24.6151	23.8418	23.3855	23.4149	23.7147	24.1002	24.0841	24.0504	24.464	25.7269	24.0394	22.9099	24.2948	23.4168	23.181	24.3031	24.0655	23.5837	23.2367	24.6262	24.2931	22.1847	24.0788	23.1645	21.7233	23.6307	22.518	23.5159	23.7795	23.5258	23.718	23.5314	23.8948	25.1404	22.621	24.0714	23.4479	23.0121	22.2779	24.148	23.4409	25.8675	24.3442	22.0735
CTNNB1	22.8723	23.1412	23.1574	24.0659	24.1984	23.1258	22.2414	21.581	21.7668	22.3366	22.1878	22.0537	22.1486	21.9154	24.0789	22.3573	21.0423	22.2979	21.8083	19.7196	23.1493	21.1291	22.5047	20.7645	23.2166	23.3204	20.0955	22.14	21.1021	20.0956	21.9374	20.1919	20.3454	21.3511	21.5593	22.68	21.2318	20.6041	23.3794	20.9244	20.3529	21.4629	20.3597	21.2419	21.7538	21.0608	24.5993	21.6199	19.4117
CTNNBIP1	26.8062	27.792	26.8513	27.18	27.7341	27.0027	26.3326	25.2715	26.002	26.6389	26.4489	26.5863	26.6218	29.0812	27.705	26.6943	25.0822	26.9034	25.859	24.6305	26.0005	26.6014	28.1276	25.459	28.6136	27.1244	24.4411	25.7041	26.065	25.0373	26.2922	25.1143	27.0076	27.2997	26.2347	25.1241	25.2391	26.2488	27.5032	25.7891	26.2259	28.1989	25.0837	25.5803	27.3861	26.4375	29.7609	26.2665	25.0994
CXXC4	26.8062	27.3677	26.1833	26.7829	26.8646	26.0851	27.4313	27.6237	27.0142	26.7495	28.3181	28.7966	28.0846	29.2751	27.018	26.5896	26.3453	27.3381	27.1242	24.272	25.306	27.4822	27.9668	27.4903	27.4433	27.5358	27.6905	25.5644	26.6521	28.8391	26.2103	25.0815	28.398	27.525	30.1749	25.3777	26.5643	25.1381	27.3142	26.7488	27.3362	28.3847	24.2044	26.4102	28.5998	27.3689	29.9029	26.2103	28.0532
DAAM1	24.4234	24.5325	24.6965	25.2777	25.7763	24.4895	24.3928	24.1723	23.986	23.9546	24.7018	24.9447	24.5037	25.4462	24.568	24.6288	23.5119	24.4956	23.8198	23.2277	24.2716	24.4386	25.3729	23.2185	26.1175	25.6271	23.4152	24.6036	23.6553	23.6964	25.0383	25.2382	24.1042	25.2391	24.7544	24.2182	23.5095	23.281	25.0423	22.7908	25.5432	25.2681	23.4205	25.1426	25.4248	24.6731	26.7609	24.4628	23.4226
DIXDC1	26.4672	26.8226	26.1059	26.6091	27.1971	25.2208	26.2973	26.0381	25.7703	26.2423	26.5371	27.0205	26.7122	29.7088	24.7717	26.2024	25.6781	26.4303	25.8954	25.5403	25.7391	26.7996	26.6506	26.268	28.6262	27.5303	25.1317	26.9873	26.0703	25.2446	26.402	25.3613	26.1611	27.0248	27.2147	26.5332	27.0564	26.5935	27.3944	26.382	26.9178	27.3913	27.0329	27.6083	27.6033	27.138	29.7494	27.6663	25.9133
DKK1	27.9397	29	27.3455	28	27.6878	28.0561	29.332	30.2393	29.2959	28.2855	32.5704	33.5217	33	31.9848	30	27.5987	28.1801	29.6917	30.6255	29.6736	28.5577	30.2552	29.6135	24.7212	29.3939	28.9476	31.4165	28.1449	28.154	34.2241	27.329	32.2481	31.2006	31.4898	31.4646	26.6634	30.966	31.3096	28.1766	27.3211	32	29.9161	31.8485	28.8105	29.2661	29.3452	31.1683	30.2996	30.46
DVL1	26.1998	26.4268	25.5621	25.9828	26.3593	25.8219	26.4821	26.9504	26.2589	26.3244	27.2353	27.325	27.2044	28.1988	27.3396	25.916	25.3829	26.7732	26.4793	25.8726	26.1202	26.3636	26.9782	25.3616	27.3924	26.6153	25.764	25.5457	25.7589	24.8515	25.4052	25.2164	26.8888	26.6681	26.8319	25.0355	26.5887	27.436	26.1619	26.0422	25.8707	28.5819	26.2202	26.0204	27.3592	27.6328	29.3296	27.2789	25.4063
DVL2	30.4092	31.1576	29.3222	29.5933	29.717	29.4376	30.2234	30.3627	29.6787	29.5084	31.5677	32.0207	31.4178	32.2076	30.69	29.4787	29.2701	30.4984	30.1789	29.3757	30.3286	30.5601	30.9035	29.9401	29.8044	30.5484	30.0821	29.341	29.4686	29.0791	29.2723	30.231	30.2329	31.2285	31.1179	29.6484	30.2967	30.5784	29.4087	29.1432	31.1131	31.1612	30.4812	30.4669	30.1822	30.0823	32.319	31.367	30.0179
EP300	24.0421	24.3822	24.2954	25.1801	25.7078	24.2336	24.0187	23.6994	23.3888	23.4284	24.1575	24.5099	24.0157	24.0853	25.0123	24.3303	22.8701	24.3853	23.1617	22.4933	24.4196	24.2031	24.2307	23.5875	25.313	25.3506	23.2436	24.3332	22.714	23.6998	24.4856	23.3403	23.7228	24.3612	24.4871	24.1943	23.6522	23.2305	25.3434	23.2815	24.6435	24.7552	23.6238	24.3398	24.6732	24.1723	27.022	23.7273	22.9242
FBXW11	26.9347	27.8728	27	27.7561	28	27	27	26	26	26.7323	27	27	26.968	26.5873	27.6479	27	25.3606	27	26.3687	25	27	26.9443	27	26	28	28	25	27	26	25.0369	27	25	26	27	27	26.5719	26	26	28	25.6359	25.9717	27.129	25	26	27	27	29.3132	26.8669	25.5552
FBXW2	27.0212	27.5742	26.6048	27.0205	27.2872	26.9697	27.4734	28.1068	27.1969	26.8864	28.5693	28.9955	28.4295	30.1044	28.1989	26.6219	26.1921	27.9308	27.4626	25.3644	27.9739	28.433	28.1851	27.0237	28.2369	27.8018	27.584	26.2496	26.8651	27.1355	26.1114	27.2525	28.7278	29.4385	29.5308	25.562	27.2566	28.3415	27.6308	28.7974	28.0532	30.3972	28.6427	28.2392	28.6367	28.7601	29.9665	28.3517	29.0993
FGF4	27.5007	27.8373	26.8023	27.5664	27.7956	27.5918	29.0891	29.7444	28.8359	28.0642	32.2421	32.3133	31.6103	36	29.9668	27.163	27.5726	29.3033	30.5591	30.2069	28.5752	30.0237	29.4648	28.8393	29.3002	29.1895	32.1336	27.6391	28.3023	32.375	26.8841	31.082	30.1019	31.0857	32.4267	27.453	30.9136	32.2889	27.8063	32.5758	33.1506	32.5879	31.1542	29.621	30.6451	30.1267	33.1247	30.6776	30.2369
FOSL1	27.0116	26.5899	26.6637	27.0111	27.1243	27.0971	26.8874	28.1758	27.754	25.2937	29.4947	28.309	29.9734	30.3621	28.7894	26.9928	26.5051	27.3448	27.6061	24.6698	27.9962	26.2194	23.9241	23.1238	26.889	25.9591	25.743	24.9929	23.4032	23.7374	24.8958	25.3541	25.626	26.2511	26.359	26.5963	27.9553	26.8505	26.805	26.9264	25.2039	26.2255	27.1005	25.025	27.5389	25.486	29.8893	27.2788	24.021
FOXN1	27.1052	27.2226	26.1391	26.7561	27.0622	27.1326	28.0363	28.8505	28.1569	27.5617	30.6597	31.0092	29.3988	30.2816	29.0931	26.7164	26.6247	28.333	29.43	28.2553	27.5413	28.8265	28.9531	27.8226	28.1752	28.117	30.3965	26.3964	27.7266	31.833	26.346	29.6127	29.6381	30.1545	32.0644	25.8131	29.0602	30.2415	26.7079	28.9116	31.2155	31.8112	30.182	30.0582	30.6974	29.2674	31.4204	31.1152	30.0217
FRAT1	26.3064	27.0902	26.6722	27.0679	27.3816	26.6816	26.3838	25.9204	25.6867	26.3081	26.307	26.9979	26.729	26.6837	28.3416	26.3103	25.2146	27.0714	25.6759	25.7616	26.9285	26.7498	26.5642	27.02	28.0216	28.133	25.7138	26.235	26.0214	25.1004	26.6549	25.2991	26.5547	27.4793	26.6791	26.112	26.1768	27.1917	27.6153	25.7779	27.5892	28.119	26.4585	27.0272	27.2623	26.536	30.0058	28.2079	25.827
FRZB	26.4017	26.326	25.2969	26.3109	26.4013	25.9001	26.0162	27.398	25.989	26.3692	26.3403	27.7813	25.9677	28.2578	28.0501	25.5886	25.4124	26.3655	25.7697	26.5596	24.7531	28.1662	28.187	26.8506	28.1819	27.1231	26.7455	26.2481	26.8472	28.2005	26.1603	25.3716	27.8646	27.3793	29.6158	24.2514	28.9152	27.0116	27.1698	29.1261	28.1095	30.3302	26.9254	29.2254	27.6343	27.9984	28.8308	27.8161	26.8983
FSHB	28.6451	29.0506	27.9104	28.3689	28.3292	28.2884	30.0097	31.0924	29.7602	28.8123	33.1697	33.5317	33.2721	31.4315	30.2363	28.1235	28.7097	29.6803	31.4488	30.4556	29.6751	30.9767	30.4975	29.0548	30.1781	29.3023	33.0029	28.5143	29.0711	34.432	27.9139	32.8746	33.0991	33.2924	32.5507	27.4053	30.9672	31.8338	28.8867	33.0774	32.2478	32.5714	30.9805	31.3295	30.4711	29.6419	31.5606	30.7588	31.0044
FZD1	25.1854	25.2653	24.5572	25.4925	25.9517	25.0893	24.8367	24.8934	24.2744	24.6701	25.0538	25.2067	24.9274	26.2017	25.4198	25.1114	23.5284	25.0183	24.2173	23.5933	26.0453	25.8166	25.9575	24.9839	27.0917	27.0167	24.1843	24.4057	24.8024	24.2644	25.5435	24.1415	25.693	25.5594	26.0027	25.2258	25.7015	24.458	26.1469	23.7013	25.91	26.5621	24.3373	26.1572	26.7209	26.5083	28.878	26.0644	26.0026
FZD2	28.0183	28.3453	27.5679	28.3049	28.9788	28.009	28.9151	28.3708	28.2388	28.2473	29.3836	30.1867	30.0561	35.7626	28.28	28.1248	27.658	29.136	28.2171	27.2417	28.8023	28.8655	29.1572	26.9195	29.5469	28.206	26.082	28.5777	27.1617	26.1355	27.8182	27.5331	28.6748	29.6245	29.2502	27.1206	26.5674	28.0999	28.8388	25.8749	30.1242	32.0733	30.6698	29.0061	29.397	29.8272	29.4183	31.5923	28.4904
FZD3	27.3329	27.5692	26.66	27.2856	27.3416	27.0029	27.4598	27.2739	27.1513	26.8691	28.5099	28.3727	29.2545	33.1059	28.2956	26.9417	26.5643	28.0058	27.824	25.4934	26.5471	27.1025	27.2034	26.5143	28.11	27.6294	24.7848	27.3715	27.5289	25.1043	26.0506	27.7175	26.8801	28.2334	28.1347	26.2036	27.2002	27.3874	27.9042	26.4839	26.8751	28.2905	26.0437	27.5184	27.2512	27.1331	29.7421	30.302	25.2454
FZD4	27.119	27.4171	26.3913	27.2368	27.516	26.3099	27.4627	26.7445	26.6503	27.3248	28.1031	28.1829	28.5782	32.4436	26.7073	26.8743	26.2137	27.5286	27.2736	25.7503	28.245	28.3086	28.0356	26.8101	29.4392	28.2915	26.0334	27.3006	27.0994	25.5939	26.9434	26.4901	27.4694	27.8009	29.2435	26.904	28.0377	27.108	28.0239	27.0345	27.7974	29.9882	27.5697	29.6234	28.8866	29.3154	30.409	29.0502	27.0586
FZD6	25.9729	26.7457	26.2233	26.5816	27.0457	26.3303	25.9432	26.1836	25.3585	25.3962	26.247	26.2346	26.3255	28.4028	27.2873	26.1075	24.6556	26.0417	25.0712	23.9134	25.3089	25.5428	25.6693	23.6558	26.6669	26.5947	23.3313	25.021	24.4626	24.2315	24.7294	24.5986	23.9677	25.7912	26.4415	24.9249	25.162	26.027	25.8936	24.2054	25.0115	26.6886	25.4743	25.4029	26.1692	25.8458	28.4939	27.1881	25.734
FZD7	25.8442	26.2206	25.4376	26.5195	26.5073	24.4355	26.2005	26.0026	25.9809	26.3342	26.7036	26.7556	27.1049	28.0487	24.4129	25.7833	25.5827	27.0673	25.6236	25.2339	27.1135	27.1452	26.354	25.7489	29.0095	28.0359	23.336	24.6143	26.7805	25.9694	26.9881	25.4409	24.6186	26.2773	26.1388	26.0012	26.3677	26.3597	27.2635	26.3551	26.1253	27.4602	27.2846	25.3406	26.4754	23.8554	28.7385	27.9269	25.849
FZD8	26.6705	26.5545	26.1559	26.6548	27.2474	25.9032	26.1372	26.7532	25.4095	26.0008	26.3919	26.2441	25.2106	25.739	25.901	25.8237	25.5195	25.7554	25.7953	23.3698	27.3182	25.8384	26.6992	25.1441	27.1875	26.8437	23.8721	25.7809	25.2377	24.5007	26.8587	24.3569	26.257	24.4552	27.2905	26.477	27.0192	23.9461	26.7226	26.3081	25.7883	26.8878	24.6014	26.3418	27.131	26.2041	29.5271	27.4085	27.7005
GSK3A	24.1826	25.1172	24.6286	25.6542	26.145	24.8157	24.1675	23.3703	23.2203	23.2169	24.2301	24.2849	24.3434	24.3453	25.7229	24.5419	22.7045	24.3002	23.2275	22.2697	23.257	24.1768	23.7235	22.4861	25.2272	24.4337	22.5308	23.7882	22.1955	22.2557	24.3223	22.9085	23.8139	24.4819	23.9949	24.4461	23.4746	23.3062	25.5706	23.8653	23.8841	24.9384	23.5838	23.8491	25.6296	24.623	27.6828	26.082	24.4154
GSK3B	25.2452	25.8637	25.2277	25.691	26.2345	25.1688	25.0472	24.4227	24.3026	25.0227	25.1327	25.0917	25.1117	25.5302	26.0013	25.1144	23.7383	25.2192	24.6873	23.4684	24.9484	24.9238	25.1473	23.6127	26.1634	26.2179	21.9357	25.3537	24.0716	22.6659	25.006	23.2326	24.004	24.9298	24.4397	24.5242	24.1506	24.0176	25.8285	23.6243	24.7723	25.0235	22.7632	23.5621	25.1121	24.2374	27.1017	25.4664	24.0859
JUN	22.2605	22.401	23.3467	23.9766	24.0541	23.9904	23.482	22.1915	21.4383	22.7684	22.3544	23.8272	23.7492	21.6375	24.4566	23.7303	22.1354	22.6084	21.5211	19.3032	23.1045	22.8865	22.1697	21.6962	24.8583	26.6174	20.1061	21.3868	20.5284	21.4221	22.2017	21.1098	20.2744	22.0305	22.737	21.0843	23.0819	22.2838	24.5515	24.0289	21.5429	24.363	21.3392	22.5442	23.6265	23.4025	25.473	23.4161	21.2658
KREMEN1	25.5704	26.5718	25.657	26.5247	26.9447	26.401	25.1733	24.2146	24.2638	25.2013	25.6388	25.5507	25.4653	27.3524	28.1939	25.7741	25.5762	26.5895	25.0678	23.5741	26.7198	26.1708	26.6929	26.5124	27.5725	27.1725	24.3681	26.4394	25.6485	24.036	26.0948	24.5265	24.5834	27.844	27.07	25.1111	25.0703	25.4686	27.1837	22.4379	25.1916	28.0682	24.1555	25.2847	26.002	25.1331	29.9601	26.5696	25.584
LEF1	26.0063	26.6155	26.1157	26.4331	26.7397	26.1836	26.9127	26.7326	26.1704	25.7719	27.3235	27.7954	28.5372	28.2618	29.0683	26.4254	25.9939	27.0143	25.3018	22.3791	26.8698	25.5167	25.9289	24.5962	28.0408	26.9626	24.0666	22.79	24.5118	25.2059	25.7765	23.6934	24.6023	24.147	27.3503	25.7038	26.1016	24.2384	26.42	25.0445	25.6707	27.063	24.7255	24.3207	25.2595	27.254	28.6758	24.9909	25.9536
LRP5	25.0898	25.1862	26.0895	26.6165	27.5097	26.7713	25.1958	25.1691	24.8572	24.7392	25.3725	25.3593	25.4237	25.3861	27.4461	25.7233	24.5472	26.0988	24.4423	23.738	24.4123	25.4534	25.7464	24.0474	27.0467	26.4865	24.4218	25.0115	24.5301	23.8706	25.2207	24.0442	24.9173	24.8993	25.0632	26.1496	24.5761	24.0893	26.5361	24.4408	24.941	24.9137	24.2415	24.4236	25.8087	24.9065	27.9035	24.331	23.9684
LRP6	24.6576	25.3429	25.1043	25.5967	26.2063	25.1293	24.9048	24.4281	24.0828	24.8456	24.8593	25.2613	24.9416	26.082	25.7084	24.5957	24.4008	25.471	24.2473	23.1348	24.7178	25.1054	24.7989	24.3519	25.4985	26.2401	23.921	25.254	23.827	23.6605	25.5478	23.9187	24.1939	25.2816	25.1906	24.6827	24.3247	24.6113	26.2601	23.1533	25.3367	25.8153	24.2211	24.5998	25.9058	24.8988	27.4904	24.9066	22.7781
MYC	26.3903	26.628	27.8221	27.3088	27.5191	27.7925	24.9821	25.2564	24.7429	24.1275	25.4972	25.5085	25.7347	30.3183	29.1557	27.3472	24.1469	25.3304	24.5505	21.8399	23.4713	23.4009	22.3943	23.2696	25.1761	26.0033	21.4907	23.9862	23.2021	22.5866	24.3021	22.7322	21.2758	23.0013	22.8506	23.2071	24.0478	22.7208	24.7944	25.589	22.9488	24.496	23.5493	23.4678	24.224	23.0771	25.3674	27.0433	23.003
NKD1	28.0347	28.3519	27.2295	27.8634	27.9531	27.4201	29.0855	29.0478	28.5023	28.5997	30.4028	30.3831	30.4913	33.0918	27.393	27.3875	27.5051	29.8175	29.0659	21.6699	28.7973	24.7525	27.2718	27.7312	27.201	28.4777	26.5153	26.4991	27.2841	29.035	27.3217	26.2657	23.1025	28.393	26.909	26.5365	28.5313	24.0444	28.0837	23.9776	24.5216	25.6712	24.4088	24.8107	25.3062	24.101	29.8003	27.7465	27.4937
NLK	25.6433	26.2661	26.0467	26.8804	27.4173	26.4067	25.7354	25.3545	25.1389	25.0967	25.9497	26.053	25.9796	26.3722	28.1266	26.053	24.6528	26.2223	24.8866	24.7932	25.9697	26.4264	26.2931	25.8339	27.6877	27.3431	24.475	25.642	24.8199	24.7113	26.22	25.3395	25.7817	25.9539	27.2736	25.8203	26.3703	25.5598	27.3827	24.5461	26.5985	27.0656	25.9858	26.8557	26.7938	25.9913	28.3172	27.259	26.1058
PITX2	23.7968	27.2586	26.2097	27.1251	26.7691	26.7115	25.2687	23.2168	23.1723	23.6788	23.7509	24.865	29.0866	28.9663	28.8546	26.854	26.9697	28.5933	22.9764	25.0051	25.5688	24.8846	25.2012	27.0815	28.6399	26.9951	23.0206	25.1023	23.0958	25.7675	23.9628	23.9333	23.6519	25.0586	26.0773	24.6851	24.8827	25.0471	25.832	25.6621	26.7782	26.1679	25.5365	26.2885	27.2739	25.486	27.2436	27.2017	26.4886
PORCN	26.6662	27.4186	26.3719	27.7638	27.5641	26.8069	27.3213	27.5347	26.6876	26.4253	27.6074	27.4032	27.5766	28.6079	27.5069	27.3739	26.3039	27.2211	26.2168	24.9249	26.4403	26.8543	26.4863	25.0815	28.0471	27.1231	25.8658	26.7805	26.6202	25.2578	26.6384	25.5577	27.1015	26.7835	26.6836	26.0746	26.1375	27.1067	28.2561	26.3536	26.5928	29.0931	26.0409	27.6822	27.7346	27.3115	28.8678	28.7313	26.4092
PPP2CA	26.6728	27.123	26.7995	27.17	27.255	26.8077	26.4464	26.1918	25.9164	26.503	26.6177	26.592	26.7136	27.3776	27.278	26.594	25.2093	26.8541	26.0462	25.0763	26.5015	27.4141	27.1483	26.2549	27.8049	27.693	25.0925	26.5237	25.7386	25.1197	26.2499	25.3503	26.178	27.0637	26.5901	26.0745	26.3905	26.3302	27.7902	25.1835	26.2161	26.9089	25.127	25.648	26.7114	26.6194	28.7458	26.8341	25.3031
PPP2R1A	22.6013	23.2803	23.2094	24.0163	24.5485	23.0738	21.2747	21.657	21.0952	21.1806	21.5304	21.5707	21.509	23.0157	23.5071	22.7544	20.3561	21.7884	20.9024	20.2053	21.3444	21.6669	22.1968	20.784	23.0466	21.7128	19.9735	21.4423	19.5233	19.9766	21.7575	21.4676	20.6006	22.7673	21.5133	22.4294	21.8296	21.4464	23.4742	21.6599	21.7971	23.0151	20.5665	21.6747	22.9197	22.3552	24.8993	23.3888	22.8821
PYGO1	27.2921	27.9239	26.6064	27.2627	27.5969	27.0008	28.1886	28.7655	27.6969	27.4949	30.0715	30.3721	30.6176	31.3536	27.9184	26.6673	26.9346	28.5735	28.6346	27.3079	28.0889	29.3153	28.9758	27.684	29.2784	28.0907	28.4294	27.2456	27.4982	30.2679	26.6523	28.3928	29.4761	30.0193	30.5445	25.9891	30.1245	29.3266	28.1107	32.5375	30.0867	31.0364	29.8967	29.5402	29.6524	29.3432	30.3914	29.6791	29.853
RHOU	24.0823	23.6061	23.8631	24.9411	25.2869	24.5256	24.1478	23.6154	22.9453	23.8068	24.0052	23.6562	23.7663	22.112	26.3105	23.9484	22.9772	25.1137	23.5986	23.2662	24.6536	25.1063	25.5456	24.8596	26.2669	27.1127	23.8258	24.028	24.7254	24.8297	25.0025	23.1703	24.7443	26.0775	24.2183	25.5581	25.3994	24.2075	26.0652	25.1299	24.0006	24.3087	23.8326	23.913	25.6823	25.11	27.7605	24.9832	24.4227
SENP2	25.8613	26.557	26.1885	26.6639	27.0343	26.0988	25.4129	24.9725	25.0289	25.2007	25.6636	25.5978	25.6812	26.838	26.474	26.0105	24.1763	26.0072	24.9348	24.6335	25.8367	26.2181	25.8697	24.9671	27.0549	27.0615	23.0729	25.4581	24.8159	23.3989	25.5541	23.9836	24.6734	25.9856	25.3833	25.3654	25.2835	24.7458	26.8724	24.008	24.6485	26.4785	25.0999	24.725	26.4759	25.4943	28.2882	26.2861	24.1251
SFRP1	25.7128	25.0832	24.597	24.9902	26.1076	25.186	24.4351	24.1408	22.6395	24.3427	24.253	24.8416	24.903	26.335	26.3657	24.6532	22.952	23.1046	23.502	27.5222	28.0502	29.0201	28.2128	27.9129	28.635	27.7704	29.0271	26.9045	27.066	29.351	25.9264	29.2166	28.827	27.5992	30.2963	25.4699	29.5422	28.8169	26.836	30.0811	28.9923	29.7913	28.6049	29.691	29.4921	29.1066	30.1601	30.1337	30.008
SFRP4	27.371	28.0889	26.5345	27.0317	27.0228	27.1149	28.6843	29.3707	28.4115	27.624	32.1669	32.541	31.6847	31.6879	28.7046	26.9125	27.1612	28.5356	30.0048	27.921	27.6749	29.0212	29.0572	27.4012	28.977	27.8436	28.9446	26.5513	27.8121	32.41	26.4191	28.8235	31.2502	29.5177	30.1861	26.0407	30.0495	28.969	27.1952	30.8815	29.2802	30.4879	30.396	29.592	28.678	28.8762	29.0791	28.2959	28.8298
FBXW4	27.114	27.0985	26.7819	27.2469	27.7546	26.8983	26.9764	27.014	26.7898	27.0177	27.023	27.373	26.5353	26.0436	26.9202	26.4672	26.3222	27.7051	26.1546	26.3966	27.2858	27.4133	27.5977	27.0617	27.5001	28.3199	26.332	26.5543	26.3604	25.6204	27.0827	25.412	26.9248	26.2691	26.2656	26.4815	27.1381	27.3863	27.4468	25.6301	26.3435	26.7633	25.8938	25.9143	26.6779	25.9242	27.0732	26.7438	25.3188
SLC9A3R1	21.715	21.9203	21.6233	23.3585	23.6283	23.1163	21.8491	20.5238	20.8034	20.8761	22.2461	22.0159	21.8711	19.9481	26.7051	22.1456	21.3866	22.2143	21.0449	21.4399	23.4666	23.9958	22.5778	22.3744	23.7553	22.8215	21.8881	21.7541	20.786	21.4921	22.5277	23.1206	22.8392	23.0174	23.1024	25.1301	21.5848	22.2418	23.6229	22.6172	23.0301	23.9226	22.8818	22.3058	24.8463	23.8181	25.53	24.0978	24.9795
SOX17	27.4079	27.3482	26.9398	27.2569	27.3178	27.1451	27.9186	28.0918	27.335	27.1748	29.7239	30.1467	30.5431	29.8322	28.2628	27.4626	27.6396	27.9352	28.2792	26.7237	28.2582	28.6781	28.0283	28.009	27.6303	28.0076	28.1528	26.8638	27.1802	28.0647	27.0866	28.2893	28.8169	29.2665	29.6444	26.6939	28.6963	28.2014	27.1789	28.5301	29.3115	29.8391	29.1888	29.2395	29.4863	29.3981	30.6818	29.5403	29.6848
T	27.7711	28.4456	27.2318	27.7118	27.6386	27.487	29.1598	30.2168	28.959	28.3756	31.5787	32.3757	31.6293	33.3089	29.6113	27.3725	27.9818	30.0447	29.7926	29.1554	28.7963	29.3102	29.7373	27.9081	29.332	28.9569	30.7104	27.7373	28.6137	31.4091	27.1058	30.2104	31.5422	30.4841	32.2659	26.3087	30.3068	30.0833	28.1431	30.7989	31.0915	31.5834	30.5293	30.0499	30.2542	30.9959	32.1728	31.0172	30.7659
TCF7	27.8436	28.5593	28.2645	28.8264	29.1	28.0851	29.2651	29.17	28.5759	28.137	29.2569	29.8971	29.9254	30.3797	30.4695	28.3541	27.4815	29.4348	27.6938	24.6374	27.8033	27.5422	27.4539	27.015	28.5781	30.0108	26.2743	26.576	27.9163	26.6226	28.4271	25.3862	26.946	28.3068	27.4986	27.5581	28.9667	26.0248	29.2002	26.87	26.2725	29.1693	26.3173	26.3885	28.4765	28.1807	30.3692	27.4841	27.26
TCF7L1	25.993	26.1908	25.5655	26.2424	26.5841	25.4129	26.6765	26.2703	26.0851	26.0251	27.13	27.791	27.3897	28.5094	25.6414	25.9762	25.3607	26.9053	25.1457	25.3824	27.2773	27.4463	27.1446	26.326	27.6417	28.2484	26.7816	26.077	26.282	27.3961	26.2008	26.3829	27.364	26.94	27.7474	25.7377	27.641	26.1456	26.9739	25.4654	28.069	27.7711	27.7778	28.2687	29.142	28.7402	29.4852	27.6514	27.772
TLE1	26.3479	26.9406	26.1631	26.7903	26.7858	26.4315	26.6422	26.545	26.0349	26.7151	27.1189	27.1036	27.38	27.0663	27.4341	25.8465	26.0013	27.1339	26.7725	27.8512	27.2629	27.0996	27.9096	25.9134	27.42	27.4462	26.2971	26.0712	26.401	24.7363	26.014	25.8833	25.9473	27.7	27.3405	25.153	26.5451	27.4393	26.8553	27.7164	29.7016	27.7616	25.6083	28.3319	26.5669	26.1104	29.3944	26.7254	25.0587
TLE2	27.2936	26.9751	27.1885	27.705	28.0653	26.8733	26.1588	26.1022	25.1903	26.037	26.2204	26.3062	25.2474	30.2632	26.8175	26.1662	25.6497	27.1851	25.3363	24.323	26.9643	25.387	29.2085	26.2748	29.1322	28.5655	25.5814	26.2681	26.1899	26.0148	27.1463	23.1342	23.3195	25.3356	25.1106	26.827	28.4229	24.17	27.0207	27.3143	29.1627	28.2206	25.1951	27.1736	27.0236	26.2801	29.4601	26.0451	28.2451
WIF1	27.6762	28.0408	27.1206	27.7156	27.6205	27.6042	29.3218	31.7448	29.2568	28.3528	32.6306	32.2931	31.6452	32.0315	29.2805	27.102	27.7801	29.1953	30.9247	29.7935	28.2104	30.2203	27.6522	28.5881	29.0936	28.1086	32.224	27.2787	28.3035	33.3389	27.0925	26.9614	30.5996	31.0303	31.1156	26.4687	30.2699	24.3311	28.0149	24.0914	29.8034	32.5562	31.7081	29.8465	29.6187	29.5671	29.7297	29.0308	29.5496
WISP1	26.9846	27.6019	26.3185	27.0658	26.8547	26.8504	28.3313	28.626	27.3955	27.0254	29.8093	29.2721	30.215	31.0321	27.7029	26.8467	27.4469	28.0438	28.1565	24.2073	27.1134	26.2793	24.779	26.7083	28.08	26.6351	24.955	25.8152	25.0293	25.7648	25.4646	24.3577	25.7146	25.3534	25.3757	25.0538	26.7254	25.2658	26.1241	28.0479	26.7822	26.964	28.0801	26.7407	27.0542	28.0024	29.2351	28.0163	27.6789
WNT1	27.6092	27.962	26.9231	27.4246	27.834	27.8404	29.3623	29.4197	29.1843	28.4091	32.0945	31.9541	31.0918	31.5363	29.2739	27.232	27.6224	29.5351	29.465	29.4842	27.6475	29.9065	30.1819	27.6211	29.0885	28.7861	31.6699	27.0465	28.6746	35.2191	26.8058	30.6355	30.8509	30.3241	31.7248	26.2815	29.6668	31.0404	27.6883	33.0355	32.0416	33.8853	31.2393	30.5655	30.0074	29.7733	31.3975	29.2996	30.8628
WNT10A	26.8366	27.3525	26.0866	27.0826	27.602	27.31	27.6445	26.3378	26.1784	26.478	27.7349	28.4075	27.5582	34.9014	29.5538	27.0301	25.7185	26.8084	26.4032	25.8663	28.6619	29.0172	28.3405	26.7506	28.7999	27.8956	28.0936	26.2003	26.0385	28.8955	26.1138	25.0988	26.5754	29.9286	29.359	26.4163	28.4299	29.351	27.5137	26.1155	30.0129	27.0344	29.5751	27.1429	29.589	28.7836	30.6122	30.2034	30.7065
WNT11	26.9196	27.4084	26.2548	26.8368	27.1677	27.2144	28.0124	29.3755	27.7732	27.6123	30.2931	28.9632	29.3501	29.7625	28.9585	26.5224	26.5247	28.5117	29.0481	25.5626	28.062	27.4296	26.5083	26.6289	28.5929	28.3331	23.3814	25.12	27.7968	29.2592	26.0224	27.2583	23.1996	27.1544	28.0965	26.6766	29.0139	29.0935	27.0469	24.8291	28.2063	27.8499	28.6857	27.4704	27.1334	28.4964	30.0136	28.4454	25.5014
WNT16	27.5072	27.7105	26.6593	27.3395	27.0921	27.1355	29.3153	29.8086	29.2674	28.2427	31.546	32.1741	30.9421	31.9192	29.3141	27.0105	27.527	28.7861	29.5575	28.6364	27.7773	29.0673	29.4484	27.5936	28.883	28.3119	32.0128	26.9382	28.4053	34.1903	26.6993	30.8619	30.7198	30.5646	30.0816	26.155	30.2619	30.0039	27.2369	30.5063	29.1714	30.2065	30.1595	29.3795	28.3481	29.3628	29.2058	28.5439	29.0671
WNT2	28.0524	28.5613	27.3509	27.7271	27.6453	27.7538	29.343	30.3154	29.3837	28.4589	33.0864	31.5281	32.5029	33.8309	29.7291	27.6712	29.0661	29.4319	30.8547	24.8397	27.7384	26.1969	27.2602	27.2846	29.2247	28.0515	24.0639	26.2238	26.9171	26.029	27.0979	24.4465	25.8344	26.304	25.3322	26.0009	27.8468	25.6843	27.3439	28.9439	26.1791	29.5024	27.0279	26.6621	27.4798	28.162	30.2584	28.3004	27.8715
WNT2B	26.3584	26.2677	25.4504	26.2707	26.5007	26.3303	26.0269	26.056	25.3211	25.7594	26.3394	26.9254	26.5965	30.7797	28.0538	25.6456	25.0087	26.302	25.8	25.4824	27.5027	27.7501	28.1379	27.0136	27.753	27.494	26.01	26.3181	26.2872	28.8048	26.2013	26.1852	27.1141	27.18	30.01	25.6915	28.0123	27.2399	26.7972	28.0315	27.3465	31.838	28.2417	28.7217	28.6339	29.2078	29.9545	28.8057	28.065
WNT3	27.9589	28.5725	27.5636	27.8807	28.3639	27.8568	29.2829	29.4232	28.7463	28.4986	30.5839	31.5477	30.6175	31.0255	29.666	27.8982	28.2325	29.4585	29.0124	26.5554	28.2893	28.5049	28.0324	26.7091	28.935	28.6277	29.2464	27.0716	26.6793	27.0277	27.0096	26.9846	27.488	27.7108	27.5089	26.9311	28.4967	26.3627	27.7741	27.1704	27.7827	28.4761	29.6789	28.3158	29.2314	28.8833	29.3658	29.7889	27.8107
WNT3A	28.3293	28.3664	28.0021	28.215	28.1843	28.1273	29.1865	30.3476	28.5853	28.2585	32.1764	33.2448	31.9061	32.1548	30.0394	28.318	28.2676	29.2367	30.4713	29.7218	28.8094	29.5988	29.7172	28.5991	28.3776	28.6576	31.7863	27.7158	28.2249	33.9174	28.0595	31.9851	32.0022	31.245	32.4641	27.9328	30.1367	30.4559	27.7338	31.8033	33.029	33.8605	30.7332	31.3716	30.1483	30.6349	32.4898	31.374	29.0054
WNT4	26.8547	27.1145	26.48	27.1082	27.5292	27.086	27.0005	27.8465	26.354	26.4284	27.5544	27.9477	27.8062	30.5933	29.5333	26.6052	27.2813	28.1619	26.6199	25.7888	26.4633	27.2525	28.7384	26.7322	28.8742	28.4706	27.0538	26.7696	26.5799	27.209	26.5201	27.0202	26.3334	29.0631	29.8378	26.0642	26.2122	27.2522	27.5469	31.7626	28.2082	32.6584	27.6046	28.2524	29.0153	29.933	33.4783	28.18	27.1271
WNT5A	25.1775	26.4743	25.445	26.4962	26.6989	26.0818	26.0018	25.6041	24.6684	24.1914	25.5239	25.8162	26.6341	26.6932	27.7186	26.0459	26.0871	26.7248	25.4698	22.6689	27.0331	24.461	22.9302	25.1861	27.1887	26.0237	22.6888	25.1308	22.8682	24.7475	25.0028	23.0668	23.1617	25.0456	24.6211	24.7119	25.1328	23.4461	26.1935	28.049	25.8215	26.4625	25.2946	24.3987	26.248	25.4577	29.3388	27.1478	24.8615
WNT5B	27.0815	27.7761	26.7899	27.3617	27.9953	27.2234	28.1575	27.7591	26.8046	27.5502	28.1731	28.7412	29.0028	28.8936	28.8771	26.928	27.2765	27.3994	26.3415	26.3025	28.1642	29.0151	28.8353	27.8586	29.3814	29.1752	28.1664	27.3173	27.5912	30.0884	27.1241	27.0917	27.7304	29.0718	31.1038	26.5008	29.5856	26.5541	27.9136	31.149	29.0379	30.7	29.5429	26.6422	29.3807	28.1801	32.6994	29.6333	28.4423
WNT6	28.8184	28.9666	28.721	29.0035	29.2616	28.7171	30.4181	30.2532	31.0827	29.8958	32.2008	32.0632	32.5637	37.223	30.1992	29.1135	29.061	30.4084	29.9738	30.1621	31.0077	32.1246	30.9927	29.6928	30.7067	30.7875	32.9777	29.6261	30.3976	31.8971	28.9206	31.6852	30.8964	32.6019	33.5086	28.5393	32.6417	31.1658	29.5764	29.2272	32.8244	29.2889	30.723	29.8297	30.6007	30.3817	34.4417	32.8278	31.235
WNT7A	27.5793	28.1157	26.89	27.3452	27.4254	27.3131	28.8207	29.6013	28.729	28.3124	32.3186	32.3505	32.2594	34.4068	29.5271	27.2516	27.6986	29.2229	30.3964	29.5403	28.4971	29.8104	29.6537	27.8414	28.5728	28.4934	30.6951	27.1774	27.694	36	26.7811	31.0195	31.2071	30.5471	32.3112	26.3941	30.2626	30.3203	27.422	33.597	32.2502	34.589	30.7498	32.33	31.081	31.7525	31.9272	30.6988	30.5731
WNT7B	28.0467	28.134	27.2102	27.6411	28.1356	27.9725	29.9857	30.825	29.0114	29.0519	34.5287	33.1048	32.1331	35.8954	30.1727	27.539	28.0309	29.9122	31.0491	29.5862	28.6757	29.6128	29.5833	25.8686	30.0932	27.9133	31.206	27.2945	25.9758	29.7465	27.1375	30.143	30.8857	31.1905	30.641	26.613	30.5992	31.2032	27.8365	28.811	33.27	30.9311	31.0783	30.9905	31.6681	31.1783	33.927	31.8166	29.4598
WNT8A	27.1993	27.659	26.2995	26.8638	27.0501	26.9355	28.0881	29.4076	28.2721	27.5721	31.3065	31.8549	31.2372	30.1516	29.0656	26.7171	27.0642	28.7187	30.5926	29.1029	27.916	29.1472	29.1356	27.9941	28.1199	28.2494	31.1168	27.0441	27.7153	32.9489	26.4299	31.2138	30.8024	30.4648	32.07	26.0476	29.2634	30.5079	27.1825	29.5686	30.6533	32.2197	30.1898	30.0317	30.1988	30.0684	30.0328	29.5856	30.3422
WNT9A	28.0148	28.555	27.3379	27.9548	28.1863	27.452	29.1927	29.1747	28.4889	28.5956	30.3391	30.1053	30.3485	31.7355	28.0401	27.5189	27.6928	29.3144	27	28.5919	28.1739	29.5161	29.8721	27.8143	29.2853	29.5771	29.0971	27.9636	28.118	27.0074	27.4078	29.184	30.0878	30.3082	31.786	26.9486	30.1937	30.4333	28.299	29.905	31.5157	30.1945	30.4547	30.1488	30.4957	30.1126	33.4125	31.9407	30.7268
B2M	19.323	19.9258	19.6056	20.3717	21.1012	19.8921	19.0951	18.2948	18.2702	18.1329	18.933	18.424	18.8111	16.9221	22.4513	19.2733	17.2932	19.156	18.6383	17.9126	20.4289	19.5863	19.2354	19.178	21.0683	20.9245	18.0151	19.9549	18.0689	17.6159	18.1679	17.7061	18.5367	19.0947	19.1596	19.6849	18.1399	19.6607	21.6967	19.2119	17.7529	20.807	19.0842	18.1958	18.3967	18.1609	20.8103	18.2462	16.6607
HPRT1	26	27.2644	26.6137	27.6857	27.3173	27.0731	25.0203	23.911	24.5701	25	24.9497	25.526	25.9056	27.1325	28.2505	26.4388	24	25.9902	24.5932	23.5131	25.3369	25	24.8697	23.1162	26.7771	25.7298	23.7701	25.6739	24.0362	23.1045	25.265	23.878	24.1385	25.3031	23.4383	25	24.3169	24.4195	26.2984	22.107	23.7779	24.6881	23.0611	23.4171	24.6587	24.1219	26.1206	25	21.4658
RPL13A	22.6458	23.4072	23.4214	23.4639	24.3609	22.9392	21.7646	21.9487	21.469	22.0288	21.0337	21.1522	21.1538	24.202	23.6436	22.5774	21.6413	22.469	20.6392	20.0819	20.1253	21.1085	21.0866	20.5087	22.0567	22.2509	20.6538	21.992	19.0985	18.4822	21.6097	20.6195	20.1213	22.1261	21.4951	21.0495	20.4792	21.7858	23.1768	20.1768	20.9683	21.7354	19.7597	19.7422	20.5248	20.7958	23.0617	22.0853	19.1498
GAPDH	22.3969	23.5915	23.0432	23.4456	23.6239	22.9179	21.0528	20.6565	20.5746	21.1892	20.5467	20.4704	20.6488	21.7481	23.1913	22.0599	19.6837	21.2295	21.0185	19.7788	20.9904	20.9055	20.6092	20.3273	22.2069	21.4663	19.058	21.0039	19.8973	17.3618	19.9804	18.8199	19.2435	22.4499	20.139	20.4597	19.6288	20.5094	22.0022	18.1599	20.7855	20.1189	18.0798	18.3458	19.6674	19.8218	22.137	20.7932	17.307
ACTB	16.9946	17.9978	17.6614	19.13	19.209	16.956	16.3782	15.8249	16.1793	16.0101	16.7336	17.0187	17.19	17.0299	17.2992	17.6239	15.1852	16.7053	16.0667	15.0622	16.1925	16.8362	16.6954	15.5527	18.2804	17.5933	15.5631	17.0639	15.4217	15.2005	16.4929	15.5415	16.8074	17.611	16.785	18.1754	17.1467	16.1022	18.3958	17.1581	16.6937	17.1705	15.8453	16.0889	17.8844	17.525	19.6431	18.3179	15.6183
[truncated: 64 more columns]
